# Supplementary material for: Impact of Non‐Pharmaceutical Interventions Targeted at COVID‐19 Pandemic on Influenza Burden—A Systematic Review and Meta‐Analysis
Source: Influenza Other Respir Viruses. 2026 Jul 29;20(8):e70301. doi: 10.1111/irv.70301 (PMC13416394; doi:10.1111/irv.70301)
Supplement: Supplementary file 2 — Table S1: Supporting information. [file IRV-20-e70301-s002.xlsx]

## Sheet: Disclaimer
Supplementary Material to the paper
"Impact of non-pharmaceutical interventions targeted at COVID-19 pandemic on influenza burden—a systematic review and meta-analysis"
The presented tables describe the relative change of influenza cases prepandemically compared to pandemically.
˃ While the tab "All Data" shows results using all available data, the tabs "Comp. To 202x" are subanalyses. They describe the relative change of influenza incidence prepandemically compared to only one specific year during the pandemic.
˃ We conducted subset analyses on distinct groups; however, please note that the combined results of these subsets may not equal the overall "Total Dataset" numbers. This discrepancy arises because the data is highly aggregated—some cases cannot be accurately assigned to any specific subset, yet they are still included in the overall analysis.
> Age categories: - AgeClass < 18 includes AgeClass < 2 and AgeClass < 6 - AgeClass < 6 includes AgeClass < 2 - AgeClass >= 65 includes AgeClass >= 80
> The tab "Extracted Raw Data" contains all data extracted from the included studies and used for the quantitative analyses.

## Sheet: All Data
% Change of influenza incidence prepandemically to interpandemically	Total Dataset	Strain						Setting		Hemisphere		WTO classification			Influenza Transmission Zone																		WHO Region						Human Development Index (HDI) Classification				Age Category						Country
		Strain A	Strain A H1N1	Strain A H3N2	Strain B	Strain B Victoria	Strain B Yamagata	Inpatients	Outpatients	Northern Hemisphere (by area)	Southern Hemisphere (by area)	WTO classification developed country	WTO classification developing country	WTO classification least developed country	Influenza Transmission Zone Central America Caribbean	Influenza Transmission Zone Central Asia	Influenza Transmission Zone Eastern Africa	Influenza Transmission Zone Eastern Asia	Influenza Transmission Zone Eastern Europe	Influenza Transmission Zone Middle Africa	Influenza Transmission Zone North America	Influenza Transmission Zone Northern Africa	Influenza Transmission Zone Northern Europe	Influenza Transmission Zone Oceania Melanesia and Polynesia	Influenza Transmission Zone South East Asia	Influenza Transmission Zone South West Europe	Influenza Transmission Zone Southern Africa	Influenza Transmission Zone Southern Asia	Influenza Transmission Zone Temperate South America	Influenza Transmission Zone Tropical South America	Influenza Transmission Zone Western Africa	Influenza Transmission Zone Western Asia	WHO Region African Region (AFR)	WHO Region Eastern Mediterranean Region (EMR)	WHO Region European Region (EUR)	WHO Region Region of the Americas (AMR)	WHO Region South-East Asian Region (SEAR)	WHO Region Western Pacific Region (WPR)	HDI Classification High human development	HDI Classification Low human development	HDI Classification Medium human development	HDI Classification Very high human development	AgeClass < 2	AgeClass < 6	AgeClass < 18	AgeClass 18-64	AgeClass >= 65	AgeClass >= 80	Afghanistan
Mean	-91.8	-98.7	-99.4	-97.8	-93.1	-96.6	-96.1	-81.9	-79.6	-91	-96.8	-95.8	-87.7	-81.6	-98.4	-99.7	-78.4	-78.4	-96.5	-66.9	-96.2	-93.7	-99.3	-98.2	-92.7	-97	-84.4	-85.9	-99.7	-97.2	-66.3	-98.3	-75	-96.9	-97.9	-97.4	-84.7	-84	-94.1	-75.9	-82.2	-92.9	-75.7	-66	-80	-80.1	-62.2	-11.2	-80.9
CI_lower	-93.6	-99.1	-99.6	-98.8	-95.1	-98	-97.6	-88.8	-87.9	-93.1	-98.3	-97.2	-91.1	-87.6	-99.5		-87.6	-84.6	-98.8	-72.8	-98.5	-97.6	-99.8	-99.2	-96.9	-99	-99.2	-92.4	-99.9	-99.2	-78.1	-99.2	-83.3	-98.8	-98.9	-98.6	-90.8	-88.4	-96.8	-86.8	-87.9	-94.8	-88	-79	-85.8	-89.5	-82.4
CI_upper	-89.5	-97.9	-99.1	-96.2	-90.1	-94.3	-93.7	-71	-65.8	-88.4	-93.7	-93.6	-82.9	-72.7	-95.1		-62.5	-69.6	-89.7	-59.6	-90.5	-83.9	-97.6	-96	-82.9	-91.1	196.5	-73.7	-99.3	-90.1	-48	-96.4	-62.6	-92	-96.1	-95	-74.4	-77.8	-89	-55.7	-73.7	-90.3	-50.9	-45	-71.8	-62.5	-18.7
Number papers	115	35	10	11	37	5	5	52	10	102	15	72	44	4	1	1	2	52	2	1	18	2	7	11	5	17	2	5	1	2	2	4	4	3	26	19	7	63	12	3	5	100	13	24	65	8	5	1	1
[truncated: 97 more columns]

## Sheet: Comp. to 2020
% Change of influenza incidence prepandemically to interpandemically	Total Dataset	Strain				Setting		Hemisphere		WTO classification			Influenza Transmission Zone								WHO Region				Human Development Index (HDI) Classification			Age Category						Country
		Strain A	Strain A H1N1	Strain A H3N2	Strain B	inpatient	outpatient	ByArea Northern	ByArea Southern	WTOclass developed country	WTOclass developing country	WTOclass least developed country	Influenza Transmission Zone Eastern Asia	Influenza Transmission Zone North America	Influenza Transmission Zone Northern Europe	Influenza Transmission Zone Oceania Melanesia and Polynesia	Influenza Transmission Zone South East Asia	Influenza Transmission Zone South West Europe	Influenza Transmission Zone Southern Asia	Influenza Transmission Zone Tropical South America	WHO Region European Region (EUR)	WHO Region Region of the Americas (AMR)	WHO Region South-East Asian Region (SEAR)	WHO Region Western Pacific Region (WPR)	HDI Classification High human development	HDI Classification Medium human development	HDI Classification Very high human development	AgeClass < 2	AgeClass < 6	AgeClass < 18	AgeClass 18-65	AgeClass >= 65	AgeClass >= 80	Australia	Bangladesh	Brazil	Cambodia	Canada	China	Denmark	France	Germany	India	Indonesia	Italy	Japan	Laos	Malaysia	New Zealand
Mean	-81.2	-91.7	-94.3	-56.9	-75.3	-87.3	-88.5	-75.3	-97.9	-78.6	-84.5	-73	-78.8	-40.9	14.8	-97.5	-83.6	-55.8	-87.1	-100	-52.7	-67.5	-85.4	-84.9	-91.7	-85	-79	-90.4	-86.1	-85.4	23.8	55	-11.2	-97.4	-77.5	-100	-64.3	-36	-80.7	14.8	229.5	38.7	-88.8	-77.6	-91.3	-84.7	-70.8	-95.4	-98
CI_lower	-86.5	-97.2	-96	-72.3	-87.4	-92.9	-92	-81.9	-99.3	-87.1	-89.8	-79.4	-85	-83		-98.9	-91.7	-87.5	-92.6		-85.4	-93.7	-91.2	-89.2	-98.2	-90.9	-85.4	-96.2	-92.3	-90.5	-55	-52.4		-99.1	-84.5			-88.8	-87.6		-8.9	-20.2	-94.2		-98.9	-93.3			-98.1
CI_upper	-74	-75.4	-92	-33	-51.5	-77.2	-83.5	-66.5	-94.1	-64.6	-76.2	-64.8	-70.2	105.6		-94.3	-67.4	55.9	-77.7		53.1	67.5	-75.8	-78.8	-62	-75.3	-69.8	-75.7	-75.1	-77.5	240.4	405.3		-92.8	-67.4			264.8	-70		1092.2	140.9	-78.4		-28.8	-65			-97.8
Number papers	66	16	1	2	16	26	5	55	12	44	23	2	33	7	1	10	4	10	3	1	11	8	5	44	8	3	57	6	9	34	3	2	1	9	2	1	1	3	18	1	1	2	2	1	5	8	1	1	1
[truncated: 8 more columns]

## Sheet: Comp. to 2021
% Change of influenza incidence prepandemically to interpandemically	Total Dataset	Strain				Setting		Hemisphere		WTO classification			Influenza Transmission Zone							WHO Region				Human Development Index (HDI) Classification			Age Category					Country
		Strain A	Strain A H1N1	Strain A H3N2	Strain B	inpatient	outpatient	ByArea Northern	ByArea Southern	WTOclass developed country	WTOclass developing country	WTOclass least developed country	Influenza Transmission Zone Eastern Asia	Influenza Transmission Zone North America	Influenza Transmission Zone Oceania Melanesia and Polynesia	Influenza Transmission Zone South East Asia	Influenza Transmission Zone South West Europe	Influenza Transmission Zone Southern Asia	Influenza Transmission Zone Tropical South America	WHO Region European Region (EUR)	WHO Region Region of the Americas (AMR)	WHO Region South-East Asian Region (SEAR)	WHO Region Western Pacific Region (WPR)	HDI Classification High human development	HDI Classification Medium human development	HDI Classification Very high human development	AgeClass < 2	AgeClass < 6	AgeClass < 18	AgeClass 18-65	AgeClass >= 65	Australia	Bangladesh	Brazil	Cambodia	Canada	China	France	Germany	India	Indonesia	Italy	Japan	Laos	Malaysia	Singapore	South Korea	Switzerland	Taiwan
Mean	-93.7	-99	-93.3	30.9	-83.7	-77.3	19	-92.8	-99.2	-98.9	-67.5	-93.2	-83.2	-97.7	-99.7	-99.1	-97.9	-37.6	-55.3	-97.9	-97	-64	-92.9	-98.8	-59.9	-95.2	-46.1	-51.6	-80.6	-84.9	-97.4	-99.7	-89.7	-55.3	-99.4	143	-46.3	-98.2	-99.1	-21.9	-99.9	-95.5	-97.4	-52.3	-99.8	-99.9	-100	-98.9	-99.9
CI_lower	-96.9	-99.8	-96.3	-29.4	-96.2	-89.4	-43.9	-96.5	-99.9	-99.5	-84.6	-99.4	-94.8	-99.6	-99.8	-99.9	-99.4	-77.6		-99.4	-99.4	-91.3	-97.6	-99.9	-87.5	-97.8	-80.8	-80.5	-91.6	-99.3		-99.8					-68.3	-99.9	-99.7	-72.7		-99.5					-100
CI_upper	-87.5	-93.9	-87.7	142.7	-29.9	-51.8	152.2	-85.4	-88.4	-97.2	-31.3	-19.2	-45.3	-87.5	-99.6	-94.1	-93.3	74		-93.3	-84.8	48.2	-78.8	-82.4	28.3	-89.3	51.3	20.1	-55.5	225		-99.6					-9.3	-64.9	-97	123.3		-59.9					-100
Number papers	29	7	1	2	7	12	1	26	4	20	10	1	11	4	2	1	9	2	1	9	5	2	14	3	2	26	4	6	15	3	1	2	1	1	1	1	7	1	2	2	1	5	1	1	1	1	2	1	1
[truncated: 3 more columns]

## Sheet: Comp. to 2022
% Change of influenza incidence prepandemically to interpandemically	Total Dataset	Strain		Setting	Hemisphere	WTO classification		Influenza Transmission Zone		WHO Region		Human Development Index (HDI) Classification	Age Category			Country
		Strain A H3N2	Strain A,B	inpatient	ByArea Northern	WTOclass developed country	WTOclass developing country	Influenza Transmission Zone Eastern Asia	Influenza Transmission Zone South West Europe	WHO Region European Region (EUR)	WHO Region Western Pacific Region (WPR)	HDI Classification Very high human development	AgeClass < 2	AgeClass < 6	AgeClass < 18	China	Germany	Italy
Mean	413.1	2520.6	-27.5	1353.4	413.1	-63.1	1276.7	1276.7	-63.1	-63.1	1276.7	413.1	28	602.1	488	1276.7	-93.1	-14.6
CI_lower	-4.2	205.8	-81.2	153.5	-4.2	-94.6	131.5	131.5	-94.6	-94.6	131.5	-4.2	-65.1	-22	-5.8	131.5		-84.3
CI_upper	2647.6	22357.4	179.7	8233.8	2647.6	150.2	8086.6	8086.6	150.2	150.2	8086.6	2647.6	369.1	6222	3570.8	8086.6		365.1
Number papers	6	1	5	3	6	3	3	3	3	3	3	6	2	2	5	3	1	2

## Sheet: Extracted Raw Data
Acronym	Hemisphere	WTO Classification	WTO Classification binary	Influenza Transmission Zone	Country	WHO Region	HDI Classification	Setting	Influenza Strain	AgeBegin	AgeEnd	StartDate_PrePandemic	EndDate_PrePandemic	InfluenzaNumber_PrePandemic	StartDate_IntraPandemic	EndDate_IntraPandemic	InfluenzaNumber_IntraPandemic
Abo 2021	Southern	developed country	developed country	Oceania Melanesia and Polynesia	Australia	Western Pacific Region (WPR)	Very high human development	both	A,B	0	18	2014-12-29	2020-03-29	2344	2020-03-30	2020-11-22	0.5
Abo 2021	Southern	developed country	developed country	Oceania Melanesia and Polynesia	Australia	Western Pacific Region (WPR)	Very high human development	both	A	0	18	2014-12-29	2019-11-24	25	2019-12-30	2020-11-22	1
Abo 2021	Southern	developed country	developed country	Oceania Melanesia and Polynesia	Australia	Western Pacific Region (WPR)	Very high human development	both	B	0	18	2014-12-29	2019-11-24	15	2019-12-30	2020-11-22	0.5
Adegbija 2021	Southern	developed country	developed country	Oceania Melanesia and Polynesia	Australia	Western Pacific Region (WPR)	Very high human development	both	A,B	0	120	2015-04-01	2019-09-30	7676	2020-04-01	2020-09-30	10
Akhtar 2021	Northern	least developed country	developing and least developed country	Southern Asia	Bangladesh	South-East Asian Region (SEAR)	Medium human development	inpatient	A,B	0	120	2016-01-01	2020-02-29	3296	2020-03-01	2020-12-31	175
Alaib 2023	Northern	developing country	developing and least developed country	Western Asia	Saudi Arabia	Eastern Mediterranean Region (EMR)	Very high human development	inpatient	A	0	15	2017-03-01	2020-03-13	45	2020-03-15	2022-02-28	6
Alaib 2023	Northern	developing country	developing and least developed country	Western Asia	Saudi Arabia	Eastern Mediterranean Region (EMR)	Very high human development	inpatient	A,B	0	15	2017-03-01	2020-03-13	59	2020-03-15	2022-02-28	9
Alaib 2023	Northern	developing country	developing and least developed country	Western Asia	Saudi Arabia	Eastern Mediterranean Region (EMR)	Very high human development	inpatient	B	0	15	2017-03-01	2020-03-13	14	2020-03-15	2022-02-28	3
Avolio 2022	Northern	developed country	developed country	South West Europe	Italy	European Region (EUR)	Very high human development	inpatient	A,B	0	120	2018-05-01	2020-02-29	950	2020-03-01	2021-04-30	11
Berdah 2022	Northern	developed country	developed country	South West Europe	France	European Region (EUR)	Very high human development	inpatient	A	0	1	2017-10-01	2020-03-31	3	2020-10-01	2021-03-31	0.5
Berdah 2022	Northern	developed country	developed country	South West Europe	France	European Region (EUR)	Very high human development	inpatient	B	0	1	2017-10-01	2020-03-31	3	2020-10-01	2021-03-31	0.5
Bhardwaj 2022	Northern	developing country	developing and least developed country	Southern Asia	India	South-East Asian Region (SEAR)	Medium human development	outpatient	A H1N1	0	120	2017-01-01	2020-03-30	422	2020-04-01	2021-12-31	15
Bhardwaj 2022	Northern	developing country	developing and least developed country	Southern Asia	India	South-East Asian Region (SEAR)	Medium human development	outpatient	A H3N2	0	120	2017-01-01	2020-03-30	75	2020-04-01	2021-12-31	86
Bhardwaj 2022	Northern	developing country	developing and least developed country	Southern Asia	India	South-East Asian Region (SEAR)	Medium human development	outpatient	B	0	120	2017-01-01	2020-03-30	165	2020-04-01	2021-12-31	96
Bhardwaj 2022	Northern	developing country	developing and least developed country	Southern Asia	India	South-East Asian Region (SEAR)	Medium human development	outpatient	A H1N1	0	2	2017-01-01	2020-03-30	63	2020-04-01	2021-12-31	4
Bhardwaj 2022	Northern	developing country	developing and least developed country	Southern Asia	India	South-East Asian Region (SEAR)	Medium human development	outpatient	A H1N1	2	5	2017-01-01	2020-03-30	71	2020-04-01	2021-12-31	3
Bhardwaj 2022	Northern	developing country	developing and least developed country	Southern Asia	India	South-East Asian Region (SEAR)	Medium human development	outpatient	A H1N1	5	15	2017-01-01	2020-03-30	65	2020-04-01	2021-12-31	5
Bhardwaj 2022	Northern	developing country	developing and least developed country	Southern Asia	India	South-East Asian Region (SEAR)	Medium human development	outpatient	A H1N1	15	45	2017-01-01	2020-03-30	121	2020-04-01	2021-12-31	3
Bhardwaj 2022	Northern	developing country	developing and least developed country	Southern Asia	India	South-East Asian Region (SEAR)	Medium human development	outpatient	A H1N1	45	60	2017-01-01	2020-03-30	61	2020-04-01	2021-12-31	0.5
Bhardwaj 2022	Northern	developing country	developing and least developed country	Southern Asia	India	South-East Asian Region (SEAR)	Medium human development	outpatient	A H1N1	60	120	2017-01-01	2020-03-30	41	2020-04-01	2021-12-31	0.5
Bhardwaj 2022	Northern	developing country	developing and least developed country	Southern Asia	India	South-East Asian Region (SEAR)	Medium human development	outpatient	A H3N2	0	2	2017-01-01	2020-03-30	11	2020-04-01	2021-12-31	13
Bhardwaj 2022	Northern	developing country	developing and least developed country	Southern Asia	India	South-East Asian Region (SEAR)	Medium human development	outpatient	A H3N2	2	5	2017-01-01	2020-03-30	19	2020-04-01	2021-12-31	21
Bhardwaj 2022	Northern	developing country	developing and least developed country	Southern Asia	India	South-East Asian Region (SEAR)	Medium human development	outpatient	A H3N2	5	15	2017-01-01	2020-03-30	21	2020-04-01	2021-12-31	27
Bhardwaj 2022	Northern	developing country	developing and least developed country	Southern Asia	India	South-East Asian Region (SEAR)	Medium human development	outpatient	A H3N2	15	45	2017-01-01	2020-03-30	13	2020-04-01	2021-12-31	16
Bhardwaj 2022	Northern	developing country	developing and least developed country	Southern Asia	India	South-East Asian Region (SEAR)	Medium human development	outpatient	A H3N2	45	60	2017-01-01	2020-03-30	4	2020-04-01	2021-12-31	5
Bhardwaj 2022	Northern	developing country	developing and least developed country	Southern Asia	India	South-East Asian Region (SEAR)	Medium human development	outpatient	A H3N2	60	120	2017-01-01	2020-03-30	7	2020-04-01	2021-12-31	4
Bhardwaj 2022	Northern	developing country	developing and least developed country	Southern Asia	India	South-East Asian Region (SEAR)	Medium human development	outpatient	B	0	2	2017-01-01	2020-03-30	18	2020-04-01	2021-12-31	30
Bhardwaj 2022	Northern	developing country	developing and least developed country	Southern Asia	India	South-East Asian Region (SEAR)	Medium human development	outpatient	B	2	5	2017-01-01	2020-03-30	40	2020-04-01	2021-12-31	17
Bhardwaj 2022	Northern	developing country	developing and least developed country	Southern Asia	India	South-East Asian Region (SEAR)	Medium human development	outpatient	B	5	15	2017-01-01	2020-03-30	64	2020-04-01	2021-12-31	36
Bhardwaj 2022	Northern	developing country	developing and least developed country	Southern Asia	India	South-East Asian Region (SEAR)	Medium human development	outpatient	B	15	45	2017-01-01	2020-03-30	27	2020-04-01	2021-12-31	12
Bhardwaj 2022	Northern	developing country	developing and least developed country	Southern Asia	India	South-East Asian Region (SEAR)	Medium human development	outpatient	B	45	60	2017-01-01	2020-03-30	4	2020-04-01	2021-12-31	0.5
Bhardwaj 2022	Northern	developing country	developing and least developed country	Southern Asia	India	South-East Asian Region (SEAR)	Medium human development	outpatient	B	60	120	2017-01-01	2020-03-30	13	2020-04-01	2021-12-31	1
Bhatt 2022	Southern	developed country	developed country	Oceania Melanesia and Polynesia	Australia	Western Pacific Region (WPR)	Very high human development	both	A,B	0	120	2015-01-01	2019-12-31	159630	2020-01-01	2021-12-31	4902
Bögli 2023	Northern	developed country	developed country	South West Europe	Switzerland	European Region (EUR)	Very high human development	inpatient	A,B	0	18	2019-03-21	2020-03-20	43	2020-03-21	2021-08-31	3
Bowyer 2022	Northern	developed country	developed country	Northern Europe	United Kingdom	European Region (EUR)	Very high human development	both	A,B	0	18	2010-01-01	2020-03-25	448	2020-03-26	2022-02-28	18
Brehm 2022	Northern	developed country	developed country	South West Europe	Germany	European Region (EUR)	Very high human development	both	A,B	0	18	2019-01-01	2019-05-12	180000	2020-01-01	2022-07-10	198564
Bright 2020	Southern	developed country	developed country	Oceania Melanesia and Polynesia	Australia	Western Pacific Region (WPR)	Very high human development	both	A,B	0	120	2015-01-01	2019-06-30	413164	2020-01-01	2020-06-30	20794
Burks 2023	Northern	developed country	developed country	North America	United States	Region of the Americas (AMR)	Very high human development	inpatient	A,B	0	2	2017-03-01	2020-02-28	7	2020-03-01	2022-02-28	0.5
Cao 2023	Northern	developing country	developing and least developed country	Eastern Asia	China	Western Pacific Region (WPR)	Very high human development	inpatient	A,B	0	18	2015-01-01	2019-12-31	49	2020-01-01	2021-12-31	4
Cao 2023 (1)	Northern	developing country	developing and least developed country	Eastern Asia	China	Western Pacific Region (WPR)	Very high human development	both	A,B	0	120	2010-04-05	2019-03-31	264839	2020-03-30	2023-02-12	80838
Cao 2023 (1)	Northern	developing country	developing and least developed country	Eastern Asia	China	Western Pacific Region (WPR)	Very high human development	both	A	0	120	2010-04-05	2019-03-31	180627	2020-03-30	2023-02-12	29070
Cao 2023 (1)	Northern	developing country	developing and least developed country	Eastern Asia	China	Western Pacific Region (WPR)	Very high human development	both	A H1N1	0	120	2010-04-05	2019-03-31	81740	2020-03-30	2023-02-12	199
Cao 2023 (1)	Northern	developing country	developing and least developed country	Eastern Asia	China	Western Pacific Region (WPR)	Very high human development	both	A H3N2	0	120	2010-04-05	2019-03-31	88082	2020-03-30	2023-02-12	28861
Cao 2023 (1)	Northern	developing country	developing and least developed country	Eastern Asia	China	Western Pacific Region (WPR)	Very high human development	both	B	0	120	2010-04-05	2019-03-31	84211	2020-03-30	2023-02-12	51768
Cao 2023 (1)	Northern	developing country	developing and least developed country	Eastern Asia	China	Western Pacific Region (WPR)	Very high human development	both	B Victoria	0	120	2010-04-05	2019-03-31	20585	2020-03-30	2023-02-12	51391
Cao 2023 (1)	Northern	developing country	developing and least developed country	Eastern Asia	China	Western Pacific Region (WPR)	Very high human development	both	B Yamagata	0	120	2010-04-05	2019-03-31	30946	2020-03-30	2023-02-12	39
Cardenas 2022	Northern	developed country	developed country	North America	United States	Region of the Americas (AMR)	Very high human development	inpatient	A	0	2	2019-12-01	2020-02-29	1	2021-03-29	2021-06-19	0.5
Cardenas 2022	Northern	developed country	developed country	North America	United States	Region of the Americas (AMR)	Very high human development	inpatient	B	0	2	2019-12-01	2020-02-29	1	2021-03-29	2021-06-19	0.5
Chen 2021	Northern	developing country	developing and least developed country	Eastern Asia	China	Western Pacific Region (WPR)	Very high human development	both	A,B	0	120	2015-01-01	2019-12-31	8727962	2020-01-01	2020-12-31	1226804
Chiu 2020	Northern	developed country	developed country	Eastern Asia	Taiwan	Western Pacific Region (WPR)	High human development	both	A,B	0	120	2017-11-06	2019-05-26	3365791	2020-11-02	2021-05-30	1518787
Chiu 2020	Northern	developed country	developed country	Eastern Asia	Taiwan	Western Pacific Region (WPR)	High human development	both	A,B	0	5	2017-11-06	2019-05-26	489598	2020-11-02	2021-05-30	205911
Chiu 2020	Northern	developed country	developed country	Eastern Asia	Taiwan	Western Pacific Region (WPR)	High human development	both	A,B	5	15	2017-11-06	2019-05-26	681828	2020-11-02	2021-05-30	311008
Chiu 2020	Northern	developed country	developed country	Eastern Asia	Taiwan	Western Pacific Region (WPR)	High human development	both	A,B	15	25	2017-11-06	2019-05-26	297592	2020-11-02	2021-05-30	129450
Chiu 2020	Northern	developed country	developed country	Eastern Asia	Taiwan	Western Pacific Region (WPR)	High human development	both	A,B	25	65	2017-11-06	2019-05-26	1373454	2020-11-02	2021-05-30	643141
Chiu 2020	Northern	developed country	developed country	Eastern Asia	Taiwan	Western Pacific Region (WPR)	High human development	both	A,B	65	120	2017-11-06	2019-05-26	523319	2020-11-02	2021-05-30	229277
CiofiDegliAtti 2023	Northern	developed country	developed country	South West Europe	Italy	European Region (EUR)	Very high human development	both	A,B	0	18	2018-01-01	2019-12-31	989	2020-01-01	2022-06-30	685
Clinciu 2021	Northern	developed country	developed country	Eastern Asia	Taiwan	Western Pacific Region (WPR)	High human development	both	A,B	0	120	2020-01-06	2020-01-12	109	2020-12-21	2020-12-27	0.5
Cui 2022	Northern	developing country	developing and least developed country	Eastern Asia	China	Western Pacific Region (WPR)	Very high human development	both	A,B	0	120	2009-01-01	2019-12-31	1714	2020-01-01	2021-12-31	25
Cui 2022	Northern	developing country	developing and least developed country	Eastern Asia	China	Western Pacific Region (WPR)	Very high human development	both	A,B	0	5	2009-01-01	2019-12-31	474	2020-01-01	2021-12-31	14
Cui 2022	Northern	developing country	developing and least developed country	Eastern Asia	China	Western Pacific Region (WPR)	Very high human development	both	A,B	15	60	2009-01-01	2019-12-31	680	2020-01-01	2021-12-31	0.5
Cui 2022	Northern	developing country	developing and least developed country	Eastern Asia	China	Western Pacific Region (WPR)	Very high human development	both	A,B	5	15	2009-01-01	2019-12-31	469	2020-01-01	2021-12-31	6
Cui 2022	Northern	developing country	developing and least developed country	Eastern Asia	China	Western Pacific Region (WPR)	Very high human development	both	A,B	60	120	2009-01-01	2019-12-31	91	2020-01-01	2021-12-31	5
Davis 2022	Northern	least developed country	developing and least developed country	Southern Asia	Bangladesh	South-East Asian Region (SEAR)	Medium human development	both	A,B	0	120	2019-01-01	2020-03-01	1866	2020-03-02	2021-07-04	328
Davis 2022	Southern	developing country	developing and least developed country	South East Asia	Indonesia	Western Pacific Region (WPR)	High human development	both	A,B	0	120	2019-01-01	2020-03-01	811	2020-03-02	2021-07-04	128
Davis 2022	Northern	developing country	developing and least developed country	Southern Asia	India	South-East Asian Region (SEAR)	Medium human development	both	A,B	0	120	2019-01-01	2020-03-01	11004	2020-03-02	2021-07-04	388
Davis 2022	Northern	least developed country	developing and least developed country	South East Asia	Cambodia	Western Pacific Region (WPR)	Medium human development	both	A,B	0	120	2019-01-01	2020-03-01	365	2020-03-02	2021-07-04	93
Davis 2022	Northern	least developed country	developing and least developed country	South East Asia	Laos	Western Pacific Region (WPR)	Medium human development	both	A,B	0	120	2019-01-01	2020-03-01	596	2020-03-02	2021-07-04	246
Davis 2022	Northern	developing country	developing and least developed country	South East Asia	Malaysia	Western Pacific Region (WPR)	Very high human development	both	A,B	0	120	2019-01-01	2020-03-01	1376	2020-03-02	2021-07-04	46
Davis 2022	Northern	developed country	developed country	South East Asia	Singapore	Western Pacific Region (WPR)	Very high human development	both	A,B	0	120	2019-01-01	2020-03-01	1513	2020-03-02	2021-07-04	21
Davis 2022	Northern	developing country	developing and least developed country	South East Asia	Thailand	South-East Asian Region (SEAR)	High human development	both	A,B	0	120	2019-01-01	2020-03-01	1804	2020-03-02	2021-07-04	90
Davis 2022	Northern	developing country	developing and least developed country	South East Asia	Vietnam	Western Pacific Region (WPR)	High human development	both	A,B	0	120	2019-01-01	2020-03-01	378	2020-03-02	2021-07-04	162
Delevaux 2022	Northern	developed country	developed country	North America	United States	Region of the Americas (AMR)	Very high human development	inpatient	A	18	120	2018-10-01	2019-09-29	582	2020-09-28	2021-10-03	0.5
Delevaux 2022	Northern	developed country	developed country	North America	United States	Region of the Americas (AMR)	Very high human development	inpatient	B	18	120	2018-10-01	2019-09-29	35	2020-09-28	2021-10-03	0.5
DeRose 2022	Northern	developed country	developed country	South West Europe	Italy	European Region (EUR)	Very high human development	inpatient	A,B	0	0.25	2018-01-01	2019-12-31	2	2020-01-01	2022-03-31	0.5
Dhanasekaran 2022	Northern	least developed country	developing and least developed country	Southern Asia	Afghanistan	Eastern Mediterranean Region (EMR)	Low human development	both	A	0	120	2018-12-01	2020-03-31	329	2020-04-01	2021-07-31	9
Dhanasekaran 2022	Northern	least developed country	developing and least developed country	Southern Asia	Afghanistan	Eastern Mediterranean Region (EMR)	Low human development	both	A H1N1	0	120	2018-12-01	2020-03-31	199	2020-04-01	2021-07-31	0.5
Dhanasekaran 2022	Northern	least developed country	developing and least developed country	Southern Asia	Afghanistan	Eastern Mediterranean Region (EMR)	Low human development	both	A H3N2	0	120	2018-12-01	2020-03-31	130	2020-04-01	2021-07-31	9
Dhanasekaran 2022	Northern	least developed country	developing and least developed country	Southern Asia	Afghanistan	Eastern Mediterranean Region (EMR)	Low human development	both	A,B	0	120	2018-12-01	2020-03-31	413	2020-04-01	2021-07-31	79
Dhanasekaran 2022	Northern	least developed country	developing and least developed country	Southern Asia	Afghanistan	Eastern Mediterranean Region (EMR)	Low human development	both	B	0	120	2018-12-01	2020-03-31	84	2020-04-01	2021-07-31	70
Dhanasekaran 2022	Northern	least developed country	developing and least developed country	Southern Asia	Afghanistan	Eastern Mediterranean Region (EMR)	Low human development	both	B Victoria	0	120	2018-12-01	2020-03-31	42	2020-04-01	2021-07-31	68
Dhanasekaran 2022	Northern	least developed country	developing and least developed country	Southern Asia	Afghanistan	Eastern Mediterranean Region (EMR)	Low human development	both	B Yamagata	0	120	2018-12-01	2020-03-31	42	2020-04-01	2021-07-31	2
Dhanasekaran 2022	Northern	developing country	developing and least developed country	Northern Africa	Algeria	African Region (AFR)	High human development	both	A	0	120	2018-12-01	2020-03-31	121	2020-04-01	2021-07-31	0.5
Dhanasekaran 2022	Northern	developing country	developing and least developed country	Northern Africa	Algeria	African Region (AFR)	High human development	both	A H1N1	0	120	2018-12-01	2020-03-31	95	2020-04-01	2021-07-31	0.5
Dhanasekaran 2022	Northern	developing country	developing and least developed country	Northern Africa	Algeria	African Region (AFR)	High human development	both	A H3N2	0	120	2018-12-01	2020-03-31	26	2020-04-01	2021-07-31	0.5
Dhanasekaran 2022	Northern	developing country	developing and least developed country	Northern Africa	Algeria	African Region (AFR)	High human development	both	A,B	0	120	2018-12-01	2020-03-31	167	2020-04-01	2021-07-31	3
Dhanasekaran 2022	Northern	developing country	developing and least developed country	Northern Africa	Algeria	African Region (AFR)	High human development	both	B	0	120	2018-12-01	2020-03-31	46	2020-04-01	2021-07-31	3
Dhanasekaran 2022	Northern	developing country	developing and least developed country	Northern Africa	Algeria	African Region (AFR)	High human development	both	B Victoria	0	120	2018-12-01	2020-03-31	28	2020-04-01	2021-07-31	3
Dhanasekaran 2022	Southern	developing country	developing and least developed country	Temperate South America	Argentina	Region of the Americas (AMR)	Very high human development	both	A	0	120	2018-12-01	2020-03-31	6082	2020-04-01	2021-07-31	25
Dhanasekaran 2022	Southern	developing country	developing and least developed country	Temperate South America	Argentina	Region of the Americas (AMR)	Very high human development	both	A H1N1	0	120	2018-12-01	2020-03-31	1856	2020-04-01	2021-07-31	1
Dhanasekaran 2022	Southern	developing country	developing and least developed country	Temperate South America	Argentina	Region of the Americas (AMR)	Very high human development	both	A H3N2	0	120	2018-12-01	2020-03-31	1423	2020-04-01	2021-07-31	0.5
Dhanasekaran 2022	Southern	developing country	developing and least developed country	Temperate South America	Argentina	Region of the Americas (AMR)	Very high human development	both	A,B	0	120	2018-12-01	2020-03-31	6833	2020-04-01	2021-07-31	46
Dhanasekaran 2022	Southern	developing country	developing and least developed country	Temperate South America	Argentina	Region of the Americas (AMR)	Very high human development	both	B	0	120	2018-12-01	2020-03-31	751	2020-04-01	2021-07-31	21
Dhanasekaran 2022	Southern	developing country	developing and least developed country	Temperate South America	Argentina	Region of the Americas (AMR)	Very high human development	both	B Victoria	0	120	2018-12-01	2020-03-31	86	2020-04-01	2021-07-31	1
Dhanasekaran 2022	Southern	developing country	developing and least developed country	Temperate South America	Argentina	Region of the Americas (AMR)	Very high human development	both	B Yamagata	0	120	2018-12-01	2020-03-31	21	2020-04-01	2021-07-31	0.5
Dhanasekaran 2022	Southern	developed country	developed country	Oceania Melanesia and Polynesia	Australia	Western Pacific Region (WPR)	Very high human development	both	A	0	120	2018-12-01	2020-03-31	13447	2020-04-01	2021-07-31	17
Dhanasekaran 2022	Southern	developed country	developed country	Oceania Melanesia and Polynesia	Australia	Western Pacific Region (WPR)	Very high human development	both	A H1N1	0	120	2018-12-01	2020-03-31	1303	2020-04-01	2021-07-31	0.5
Dhanasekaran 2022	Southern	developed country	developed country	Oceania Melanesia and Polynesia	Australia	Western Pacific Region (WPR)	Very high human development	both	A H3N2	0	120	2018-12-01	2020-03-31	4762	2020-04-01	2021-07-31	0.5
Dhanasekaran 2022	Southern	developed country	developed country	Oceania Melanesia and Polynesia	Australia	Western Pacific Region (WPR)	Very high human development	both	A,B	0	120	2018-12-01	2020-03-31	15502	2020-04-01	2021-07-31	23
Dhanasekaran 2022	Southern	developed country	developed country	Oceania Melanesia and Polynesia	Australia	Western Pacific Region (WPR)	Very high human development	both	B	0	120	2018-12-01	2020-03-31	2055	2020-04-01	2021-07-31	6
Dhanasekaran 2022	Northern	developed country	developed country	South West Europe	Austria	European Region (EUR)	Very high human development	both	A	0	120	2018-12-01	2020-03-31	7891	2020-04-01	2021-07-31	0.5
Dhanasekaran 2022	Northern	developed country	developed country	South West Europe	Austria	European Region (EUR)	Very high human development	both	A H1N1	0	120	2018-12-01	2020-03-31	690	2020-04-01	2021-07-31	0.5
Dhanasekaran 2022	Northern	developed country	developed country	South West Europe	Austria	European Region (EUR)	Very high human development	both	A H3N2	0	120	2018-12-01	2020-03-31	629	2020-04-01	2021-07-31	0.5
Dhanasekaran 2022	Northern	developed country	developed country	South West Europe	Austria	European Region (EUR)	Very high human development	both	A,B	0	120	2018-12-01	2020-03-31	9215	2020-04-01	2021-07-31	4
Dhanasekaran 2022	Northern	developed country	developed country	South West Europe	Austria	European Region (EUR)	Very high human development	both	B	0	120	2018-12-01	2020-03-31	1324	2020-04-01	2021-07-31	4
Dhanasekaran 2022	Northern	developed country	developed country	South West Europe	Austria	European Region (EUR)	Very high human development	both	B Victoria	0	120	2018-12-01	2020-03-31	114	2020-04-01	2021-07-31	2
Dhanasekaran 2022	Northern	developed country	developed country	South West Europe	Austria	European Region (EUR)	Very high human development	both	B Yamagata	0	120	2018-12-01	2020-03-31	1	2020-04-01	2021-07-31	0.5
Dhanasekaran 2022	Northern	developing country	developing and least developed country	Western Asia	Azerbaijan	European Region (EUR)	High human development	both	A	0	120	2018-12-01	2020-03-31	237	2020-04-01	2021-07-31	0.5
Dhanasekaran 2022	Northern	developing country	developing and least developed country	Western Asia	Azerbaijan	European Region (EUR)	High human development	both	A H1N1	0	120	2018-12-01	2020-03-31	17	2020-04-01	2021-07-31	0.5
Dhanasekaran 2022	Northern	developing country	developing and least developed country	Western Asia	Azerbaijan	European Region (EUR)	High human development	both	A H3N2	0	120	2018-12-01	2020-03-31	8	2020-04-01	2021-07-31	0.5
Dhanasekaran 2022	Northern	developing country	developing and least developed country	Western Asia	Azerbaijan	European Region (EUR)	High human development	both	A,B	0	120	2018-12-01	2020-03-31	357	2020-04-01	2021-07-31	1
Dhanasekaran 2022	Northern	developing country	developing and least developed country	Western Asia	Azerbaijan	European Region (EUR)	High human development	both	B	0	120	2018-12-01	2020-03-31	120	2020-04-01	2021-07-31	1
Dhanasekaran 2022	Northern	least developed country	developing and least developed country	Southern Asia	Bangladesh	South-East Asian Region (SEAR)	Medium human development	both	A	0	120	2018-12-01	2020-03-31	1065	2020-04-01	2021-07-31	209
Dhanasekaran 2022	Northern	least developed country	developing and least developed country	Southern Asia	Bangladesh	South-East Asian Region (SEAR)	Medium human development	both	A H1N1	0	120	2018-12-01	2020-03-31	433	2020-04-01	2021-07-31	0.5
Dhanasekaran 2022	Northern	least developed country	developing and least developed country	Southern Asia	Bangladesh	South-East Asian Region (SEAR)	Medium human development	both	A H3N2	0	120	2018-12-01	2020-03-31	623	2020-04-01	2021-07-31	209
Dhanasekaran 2022	Northern	least developed country	developing and least developed country	Southern Asia	Bangladesh	South-East Asian Region (SEAR)	Medium human development	both	A,B	0	120	2018-12-01	2020-03-31	1905	2020-04-01	2021-07-31	357
Dhanasekaran 2022	Northern	least developed country	developing and least developed country	Southern Asia	Bangladesh	South-East Asian Region (SEAR)	Medium human development	both	B	0	120	2018-12-01	2020-03-31	840	2020-04-01	2021-07-31	148
Dhanasekaran 2022	Northern	least developed country	developing and least developed country	Southern Asia	Bangladesh	South-East Asian Region (SEAR)	Medium human development	both	B Victoria	0	120	2018-12-01	2020-03-31	741	2020-04-01	2021-07-31	148
Dhanasekaran 2022	Northern	least developed country	developing and least developed country	Southern Asia	Bangladesh	South-East Asian Region (SEAR)	Medium human development	both	B Yamagata	0	120	2018-12-01	2020-03-31	99	2020-04-01	2021-07-31	0.5
Dhanasekaran 2022	Northern	developed country	developed country	South West Europe	Belgium	European Region (EUR)	Very high human development	both	A	0	120	2018-12-01	2020-03-31	505	2020-04-01	2021-07-31	1
Dhanasekaran 2022	Northern	developed country	developed country	South West Europe	Belgium	European Region (EUR)	Very high human development	both	A H1N1	0	120	2018-12-01	2020-03-31	190	2020-04-01	2021-07-31	0.5
Dhanasekaran 2022	Northern	developed country	developed country	South West Europe	Belgium	European Region (EUR)	Very high human development	both	A H3N2	0	120	2018-12-01	2020-03-31	283	2020-04-01	2021-07-31	0.5
Dhanasekaran 2022	Northern	developed country	developed country	South West Europe	Belgium	European Region (EUR)	Very high human development	both	A,B	0	120	2018-12-01	2020-03-31	526	2020-04-01	2021-07-31	1
Dhanasekaran 2022	Northern	developed country	developed country	South West Europe	Belgium	European Region (EUR)	Very high human development	both	B	0	120	2018-12-01	2020-03-31	21	2020-04-01	2021-07-31	0.5
Dhanasekaran 2022	Northern	developed country	developed country	South West Europe	Belgium	European Region (EUR)	Very high human development	both	B Victoria	0	120	2018-12-01	2020-03-31	18	2020-04-01	2021-07-31	0.5
Dhanasekaran 2022	Northern	developed country	developed country	South West Europe	Belgium	European Region (EUR)	Very high human development	both	B Yamagata	0	120	2018-12-01	2020-03-31	1	2020-04-01	2021-07-31	0.5
Dhanasekaran 2022	Northern	developing country	developing and least developed country	Central America Caribbean	Belize	Region of the Americas (AMR)	High human development	both	A	0	120	2018-12-01	2020-03-31	52	2020-04-01	2021-07-31	0.5
Dhanasekaran 2022	Northern	developing country	developing and least developed country	Central America Caribbean	Belize	Region of the Americas (AMR)	High human development	both	A H1N1	0	120	2018-12-01	2020-03-31	30	2020-04-01	2021-07-31	0.5
Dhanasekaran 2022	Northern	developing country	developing and least developed country	Central America Caribbean	Belize	Region of the Americas (AMR)	High human development	both	A H3N2	0	120	2018-12-01	2020-03-31	16	2020-04-01	2021-07-31	0.5
Dhanasekaran 2022	Northern	developing country	developing and least developed country	Central America Caribbean	Belize	Region of the Americas (AMR)	High human development	both	A,B	0	120	2018-12-01	2020-03-31	97	2020-04-01	2021-07-31	5
Dhanasekaran 2022	Northern	developing country	developing and least developed country	Central America Caribbean	Belize	Region of the Americas (AMR)	High human development	both	B	0	120	2018-12-01	2020-03-31	45	2020-04-01	2021-07-31	5
Dhanasekaran 2022	Northern	developing country	developing and least developed country	Central America Caribbean	Belize	Region of the Americas (AMR)	High human development	both	B Victoria	0	120	2018-12-01	2020-03-31	37	2020-04-01	2021-07-31	4
Dhanasekaran 2022	Northern	developing country	developing and least developed country	Central America Caribbean	Belize	Region of the Americas (AMR)	High human development	both	B Yamagata	0	120	2018-12-01	2020-03-31	5	2020-04-01	2021-07-31	0.5
Dhanasekaran 2022	Southern	developing country	developing and least developed country	Tropical South America	Bolivia	Region of the Americas (AMR)	High human development	both	A	0	120	2018-12-01	2020-03-31	618	2020-04-01	2021-07-31	3
Dhanasekaran 2022	Southern	developing country	developing and least developed country	Tropical South America	Bolivia	Region of the Americas (AMR)	High human development	both	A H1N1	0	120	2018-12-01	2020-03-31	335	2020-04-01	2021-07-31	2
Dhanasekaran 2022	Southern	developing country	developing and least developed country	Tropical South America	Bolivia	Region of the Americas (AMR)	High human development	both	A H3N2	0	120	2018-12-01	2020-03-31	278	2020-04-01	2021-07-31	0.5
Dhanasekaran 2022	Southern	developing country	developing and least developed country	Tropical South America	Bolivia	Region of the Americas (AMR)	High human development	both	A,B	0	120	2018-12-01	2020-03-31	732	2020-04-01	2021-07-31	3
Dhanasekaran 2022	Southern	developing country	developing and least developed country	Tropical South America	Bolivia	Region of the Americas (AMR)	High human development	both	B	0	120	2018-12-01	2020-03-31	114	2020-04-01	2021-07-31	0.5
Dhanasekaran 2022	Southern	developing country	developing and least developed country	Tropical South America	Bolivia	Region of the Americas (AMR)	High human development	both	B Victoria	0	120	2018-12-01	2020-03-31	110	2020-04-01	2021-07-31	0.5
Dhanasekaran 2022	Southern	developing country	developing and least developed country	Tropical South America	Bolivia	Region of the Americas (AMR)	High human development	both	B Yamagata	0	120	2018-12-01	2020-03-31	4	2020-04-01	2021-07-31	0.5
Dhanasekaran 2022	Southern	developing country	developing and least developed country	Tropical South America	Brazil	Region of the Americas (AMR)	High human development	both	A	0	120	2018-12-01	2020-03-31	3304	2020-04-01	2021-07-31	93
Dhanasekaran 2022	Southern	developing country	developing and least developed country	Tropical South America	Brazil	Region of the Americas (AMR)	High human development	both	A H1N1	0	120	2018-12-01	2020-03-31	2159	2020-04-01	2021-07-31	41
Dhanasekaran 2022	Southern	developing country	developing and least developed country	Tropical South America	Brazil	Region of the Americas (AMR)	High human development	both	A H3N2	0	120	2018-12-01	2020-03-31	912	2020-04-01	2021-07-31	1
Dhanasekaran 2022	Southern	developing country	developing and least developed country	Tropical South America	Brazil	Region of the Americas (AMR)	High human development	both	A,B	0	120	2018-12-01	2020-03-31	4786	2020-04-01	2021-07-31	184
Dhanasekaran 2022	Southern	developing country	developing and least developed country	Tropical South America	Brazil	Region of the Americas (AMR)	High human development	both	B	0	120	2018-12-01	2020-03-31	1482	2020-04-01	2021-07-31	91
Dhanasekaran 2022	Southern	developing country	developing and least developed country	Tropical South America	Brazil	Region of the Americas (AMR)	High human development	both	B Victoria	0	120	2018-12-01	2020-03-31	341	2020-04-01	2021-07-31	5
Dhanasekaran 2022	Southern	developing country	developing and least developed country	Tropical South America	Brazil	Region of the Americas (AMR)	High human development	both	B Yamagata	0	120	2018-12-01	2020-03-31	21	2020-04-01	2021-07-31	0.5
Dhanasekaran 2022	Northern	developing country	developing and least developed country	Eastern Europe	Bulgaria	European Region (EUR)	Very high human development	both	A	0	120	2018-12-01	2020-03-31	1034	2020-04-01	2021-07-31	0.5
Dhanasekaran 2022	Northern	developing country	developing and least developed country	Eastern Europe	Bulgaria	European Region (EUR)	Very high human development	both	A H1N1	0	120	2018-12-01	2020-03-31	526	2020-04-01	2021-07-31	0.5
Dhanasekaran 2022	Northern	developing country	developing and least developed country	Eastern Europe	Bulgaria	European Region (EUR)	Very high human development	both	A H3N2	0	120	2018-12-01	2020-03-31	508	2020-04-01	2021-07-31	0.5
Dhanasekaran 2022	Northern	developing country	developing and least developed country	Eastern Europe	Bulgaria	European Region (EUR)	Very high human development	both	A,B	0	120	2018-12-01	2020-03-31	1148	2020-04-01	2021-07-31	1
Dhanasekaran 2022	Northern	developing country	developing and least developed country	Eastern Europe	Bulgaria	European Region (EUR)	Very high human development	both	B	0	120	2018-12-01	2020-03-31	114	2020-04-01	2021-07-31	1
Dhanasekaran 2022	Northern	developing country	developing and least developed country	Eastern Europe	Bulgaria	European Region (EUR)	Very high human development	both	B Victoria	0	120	2018-12-01	2020-03-31	111	2020-04-01	2021-07-31	0.5
Dhanasekaran 2022	Northern	least developed country	developing and least developed country	Western Africa	Burkina Faso	African Region (AFR)	Low human development	both	A	0	120	2018-12-01	2020-03-31	126	2020-04-01	2021-07-31	19
Dhanasekaran 2022	Northern	least developed country	developing and least developed country	Western Africa	Burkina Faso	African Region (AFR)	Low human development	both	A H1N1	0	120	2018-12-01	2020-03-31	10	2020-04-01	2021-07-31	5
Dhanasekaran 2022	Northern	least developed country	developing and least developed country	Western Africa	Burkina Faso	African Region (AFR)	Low human development	both	A H3N2	0	120	2018-12-01	2020-03-31	116	2020-04-01	2021-07-31	14
Dhanasekaran 2022	Northern	least developed country	developing and least developed country	Western Africa	Burkina Faso	African Region (AFR)	Low human development	both	A,B	0	120	2018-12-01	2020-03-31	164	2020-04-01	2021-07-31	28
Dhanasekaran 2022	Northern	least developed country	developing and least developed country	Western Africa	Burkina Faso	African Region (AFR)	Low human development	both	B	0	120	2018-12-01	2020-03-31	38	2020-04-01	2021-07-31	9
Dhanasekaran 2022	Northern	least developed country	developing and least developed country	Western Africa	Burkina Faso	African Region (AFR)	Low human development	both	B Victoria	0	120	2018-12-01	2020-03-31	32	2020-04-01	2021-07-31	9
Dhanasekaran 2022	Northern	least developed country	developing and least developed country	Western Africa	Burkina Faso	African Region (AFR)	Low human development	both	B Yamagata	0	120	2018-12-01	2020-03-31	6	2020-04-01	2021-07-31	0.5
Dhanasekaran 2022	Northern	least developed country	developing and least developed country	South East Asia	Cambodia	Western Pacific Region (WPR)	Medium human development	both	A	0	120	2018-12-01	2020-03-31	284	2020-04-01	2021-07-31	108
Dhanasekaran 2022	Northern	least developed country	developing and least developed country	South East Asia	Cambodia	Western Pacific Region (WPR)	Medium human development	both	A H1N1	0	120	2018-12-01	2020-03-31	184	2020-04-01	2021-07-31	0.5
Dhanasekaran 2022	Northern	least developed country	developing and least developed country	South East Asia	Cambodia	Western Pacific Region (WPR)	Medium human development	both	A H3N2	0	120	2018-12-01	2020-03-31	100	2020-04-01	2021-07-31	108
Dhanasekaran 2022	Northern	least developed country	developing and least developed country	South East Asia	Cambodia	Western Pacific Region (WPR)	Medium human development	both	A,B	0	120	2018-12-01	2020-03-31	393	2020-04-01	2021-07-31	108
Dhanasekaran 2022	Northern	least developed country	developing and least developed country	South East Asia	Cambodia	Western Pacific Region (WPR)	Medium human development	both	B	0	120	2018-12-01	2020-03-31	109	2020-04-01	2021-07-31	0.5
Dhanasekaran 2022	Northern	least developed country	developing and least developed country	South East Asia	Cambodia	Western Pacific Region (WPR)	Medium human development	both	B Victoria	0	120	2018-12-01	2020-03-31	93	2020-04-01	2021-07-31	0.5
Dhanasekaran 2022	Northern	least developed country	developing and least developed country	South East Asia	Cambodia	Western Pacific Region (WPR)	Medium human development	both	B Yamagata	0	120	2018-12-01	2020-03-31	16	2020-04-01	2021-07-31	0.5
Dhanasekaran 2022	Northern	developing country	developing and least developed country	Middle Africa	Cameroon	African Region (AFR)	Medium human development	both	A	0	120	2018-12-01	2020-03-31	236	2020-04-01	2021-07-31	96
Dhanasekaran 2022	Northern	developing country	developing and least developed country	Middle Africa	Cameroon	African Region (AFR)	Medium human development	both	A H1N1	0	120	2018-12-01	2020-03-31	98	2020-04-01	2021-07-31	54
Dhanasekaran 2022	Northern	developing country	developing and least developed country	Middle Africa	Cameroon	African Region (AFR)	Medium human development	both	A H3N2	0	120	2018-12-01	2020-03-31	134	2020-04-01	2021-07-31	42
Dhanasekaran 2022	Northern	developing country	developing and least developed country	Middle Africa	Cameroon	African Region (AFR)	Medium human development	both	A,B	0	120	2018-12-01	2020-03-31	391	2020-04-01	2021-07-31	117
Dhanasekaran 2022	Northern	developing country	developing and least developed country	Middle Africa	Cameroon	African Region (AFR)	Medium human development	both	B	0	120	2018-12-01	2020-03-31	155	2020-04-01	2021-07-31	21
Dhanasekaran 2022	Northern	developing country	developing and least developed country	Middle Africa	Cameroon	African Region (AFR)	Medium human development	both	B Victoria	0	120	2018-12-01	2020-03-31	132	2020-04-01	2021-07-31	21
Dhanasekaran 2022	Northern	developing country	developing and least developed country	Middle Africa	Cameroon	African Region (AFR)	Medium human development	both	B Yamagata	0	120	2018-12-01	2020-03-31	15	2020-04-01	2021-07-31	0.5
Dhanasekaran 2022	Northern	developed country	developed country	North America	Canada	Region of the Americas (AMR)	Very high human development	both	A	0	120	2018-12-01	2020-03-31	71620	2020-04-01	2021-07-31	114
Dhanasekaran 2022	Northern	developed country	developed country	North America	Canada	Region of the Americas (AMR)	Very high human development	both	A H1N1	0	120	2018-12-01	2020-03-31	13619	2020-04-01	2021-07-31	24
Dhanasekaran 2022	Northern	developed country	developed country	North America	Canada	Region of the Americas (AMR)	Very high human development	both	A H3N2	0	120	2018-12-01	2020-03-31	7248	2020-04-01	2021-07-31	8
Dhanasekaran 2022	Northern	developed country	developed country	North America	Canada	Region of the Americas (AMR)	Very high human development	both	A,B	0	120	2018-12-01	2020-03-31	96775	2020-04-01	2021-07-31	240
Dhanasekaran 2022	Northern	developed country	developed country	North America	Canada	Region of the Americas (AMR)	Very high human development	both	B	0	120	2018-12-01	2020-03-31	25155	2020-04-01	2021-07-31	126
Dhanasekaran 2022	Southern	developing country	developing and least developed country	Temperate South America	Chile	Region of the Americas (AMR)	Very high human development	both	A	0	120	2018-12-01	2020-03-31	4782	2020-04-01	2021-07-31	6
Dhanasekaran 2022	Southern	developing country	developing and least developed country	Temperate South America	Chile	Region of the Americas (AMR)	Very high human development	both	A H1N1	0	120	2018-12-01	2020-03-31	2245	2020-04-01	2021-07-31	0.5
Dhanasekaran 2022	Southern	developing country	developing and least developed country	Temperate South America	Chile	Region of the Americas (AMR)	Very high human development	both	A H3N2	0	120	2018-12-01	2020-03-31	810	2020-04-01	2021-07-31	0.5
Dhanasekaran 2022	Southern	developing country	developing and least developed country	Temperate South America	Chile	Region of the Americas (AMR)	Very high human development	both	A,B	0	120	2018-12-01	2020-03-31	7693	2020-04-01	2021-07-31	13
Dhanasekaran 2022	Southern	developing country	developing and least developed country	Temperate South America	Chile	Region of the Americas (AMR)	Very high human development	both	B	0	120	2018-12-01	2020-03-31	2911	2020-04-01	2021-07-31	7
Dhanasekaran 2022	Southern	developing country	developing and least developed country	Temperate South America	Chile	Region of the Americas (AMR)	Very high human development	both	B Victoria	0	120	2018-12-01	2020-03-31	565	2020-04-01	2021-07-31	0.5
Dhanasekaran 2022	Southern	developing country	developing and least developed country	Temperate South America	Chile	Region of the Americas (AMR)	Very high human development	both	B Yamagata	0	120	2018-12-01	2020-03-31	1123	2020-04-01	2021-07-31	0.5
Dhanasekaran 2022	Northern	developing country	developing and least developed country	Eastern Asia	China	Western Pacific Region (WPR)	Very high human development	both	A	0	120	2018-12-01	2020-03-31	122164	2020-04-01	2021-07-31	145
Dhanasekaran 2022	Northern	developing country	developing and least developed country	Eastern Asia	China	Western Pacific Region (WPR)	Very high human development	both	A H1N1	0	120	2018-12-01	2020-03-31	66050	2020-04-01	2021-07-31	57
Dhanasekaran 2022	Northern	developing country	developing and least developed country	Eastern Asia	China	Western Pacific Region (WPR)	Very high human development	both	A H3N2	0	120	2018-12-01	2020-03-31	56011	2020-04-01	2021-07-31	75
Dhanasekaran 2022	Northern	developing country	developing and least developed country	Eastern Asia	China	Western Pacific Region (WPR)	Very high human development	both	A,B	0	120	2018-12-01	2020-03-31	162802	2020-04-01	2021-07-31	6684
Dhanasekaran 2022	Northern	developing country	developing and least developed country	Eastern Asia	China	Western Pacific Region (WPR)	Very high human development	both	B	0	120	2018-12-01	2020-03-31	40638	2020-04-01	2021-07-31	6539
Dhanasekaran 2022	Northern	developing country	developing and least developed country	Eastern Asia	China	Western Pacific Region (WPR)	Very high human development	both	B Victoria	0	120	2018-12-01	2020-03-31	37131	2020-04-01	2021-07-31	6382
Dhanasekaran 2022	Northern	developing country	developing and least developed country	Eastern Asia	China	Western Pacific Region (WPR)	Very high human development	both	B Yamagata	0	120	2018-12-01	2020-03-31	430	2020-04-01	2021-07-31	30
Dhanasekaran 2022	Northern	developing country	developing and least developed country	Tropical South America	Colombia	Region of the Americas (AMR)	High human development	both	A	0	120	2018-12-01	2020-03-31	1060	2020-04-01	2021-07-31	1
Dhanasekaran 2022	Northern	developing country	developing and least developed country	Tropical South America	Colombia	Region of the Americas (AMR)	High human development	both	A H1N1	0	120	2018-12-01	2020-03-31	562	2020-04-01	2021-07-31	0.5
Dhanasekaran 2022	Northern	developing country	developing and least developed country	Tropical South America	Colombia	Region of the Americas (AMR)	High human development	both	A H3N2	0	120	2018-12-01	2020-03-31	498	2020-04-01	2021-07-31	0.5
Dhanasekaran 2022	Northern	developing country	developing and least developed country	Tropical South America	Colombia	Region of the Americas (AMR)	High human development	both	A,B	0	120	2018-12-01	2020-03-31	1550	2020-04-01	2021-07-31	40
Dhanasekaran 2022	Northern	developing country	developing and least developed country	Tropical South America	Colombia	Region of the Americas (AMR)	High human development	both	B	0	120	2018-12-01	2020-03-31	490	2020-04-01	2021-07-31	39
Dhanasekaran 2022	Northern	developing country	developing and least developed country	Tropical South America	Colombia	Region of the Americas (AMR)	High human development	both	B Yamagata	0	120	2018-12-01	2020-03-31	210	2020-04-01	2021-07-31	0.5
Dhanasekaran 2022	Southern	least developed country	developing and least developed country	Middle Africa	Congo	African Region (AFR)	Medium human development	both	A	0	120	2018-12-01	2020-03-31	64	2020-04-01	2021-07-31	32
Dhanasekaran 2022	Southern	least developed country	developing and least developed country	Middle Africa	Congo	African Region (AFR)	Medium human development	both	A H1N1	0	120	2018-12-01	2020-03-31	26	2020-04-01	2021-07-31	1
Dhanasekaran 2022	Southern	least developed country	developing and least developed country	Middle Africa	Congo	African Region (AFR)	Medium human development	both	A H3N2	0	120	2018-12-01	2020-03-31	33	2020-04-01	2021-07-31	26
Dhanasekaran 2022	Southern	least developed country	developing and least developed country	Middle Africa	Congo	African Region (AFR)	Medium human development	both	A,B	0	120	2018-12-01	2020-03-31	101	2020-04-01	2021-07-31	37
Dhanasekaran 2022	Southern	least developed country	developing and least developed country	Middle Africa	Congo	African Region (AFR)	Medium human development	both	B	0	120	2018-12-01	2020-03-31	37	2020-04-01	2021-07-31	5
Dhanasekaran 2022	Southern	least developed country	developing and least developed country	Middle Africa	Congo	African Region (AFR)	Medium human development	both	B Victoria	0	120	2018-12-01	2020-03-31	32	2020-04-01	2021-07-31	4
Dhanasekaran 2022	Southern	least developed country	developing and least developed country	Middle Africa	Congo	African Region (AFR)	Medium human development	both	B Yamagata	0	120	2018-12-01	2020-03-31	3	2020-04-01	2021-07-31	0.5
Dhanasekaran 2022	Northern	developing country	developing and least developed country	Western Africa	Cote d'Ivoire	African Region (AFR)	Medium human development	both	A	0	120	2018-12-01	2020-03-31	387	2020-04-01	2021-07-31	196
Dhanasekaran 2022	Northern	developing country	developing and least developed country	Western Africa	Cote d'Ivoire	African Region (AFR)	Medium human development	both	A H1N1	0	120	2018-12-01	2020-03-31	68	2020-04-01	2021-07-31	73
Dhanasekaran 2022	Northern	developing country	developing and least developed country	Western Africa	Cote d'Ivoire	African Region (AFR)	Medium human development	both	A H3N2	0	120	2018-12-01	2020-03-31	317	2020-04-01	2021-07-31	123
Dhanasekaran 2022	Northern	developing country	developing and least developed country	Western Africa	Cote d'Ivoire	African Region (AFR)	Medium human development	both	A,B	0	120	2018-12-01	2020-03-31	501	2020-04-01	2021-07-31	274
Dhanasekaran 2022	Northern	developing country	developing and least developed country	Western Africa	Cote d'Ivoire	African Region (AFR)	Medium human development	both	B	0	120	2018-12-01	2020-03-31	114	2020-04-01	2021-07-31	78
Dhanasekaran 2022	Northern	developing country	developing and least developed country	Western Africa	Cote d'Ivoire	African Region (AFR)	Medium human development	both	B Victoria	0	120	2018-12-01	2020-03-31	104	2020-04-01	2021-07-31	77
Dhanasekaran 2022	Northern	developing country	developing and least developed country	Western Africa	Cote d'Ivoire	African Region (AFR)	Medium human development	both	B Yamagata	0	120	2018-12-01	2020-03-31	10	2020-04-01	2021-07-31	1
Dhanasekaran 2022	Northern	developed country	developed country	Northern Europe	Denmark	European Region (EUR)	Very high human development	both	A	0	120	2018-12-01	2020-03-31	18239	2020-04-01	2021-07-31	29
Dhanasekaran 2022	Northern	developed country	developed country	Northern Europe	Denmark	European Region (EUR)	Very high human development	both	A H1N1	0	120	2018-12-01	2020-03-31	2801	2020-04-01	2021-07-31	1
Dhanasekaran 2022	Northern	developed country	developed country	Northern Europe	Denmark	European Region (EUR)	Very high human development	both	A H3N2	0	120	2018-12-01	2020-03-31	2833	2020-04-01	2021-07-31	1
Dhanasekaran 2022	Northern	developed country	developed country	Northern Europe	Denmark	European Region (EUR)	Very high human development	both	A,B	0	120	2018-12-01	2020-03-31	19155	2020-04-01	2021-07-31	59
Dhanasekaran 2022	Northern	developed country	developed country	Northern Europe	Denmark	European Region (EUR)	Very high human development	both	B	0	120	2018-12-01	2020-03-31	916	2020-04-01	2021-07-31	30
Dhanasekaran 2022	Northern	developed country	developed country	Northern Europe	Denmark	European Region (EUR)	Very high human development	both	B Victoria	0	120	2018-12-01	2020-03-31	172	2020-04-01	2021-07-31	0.5
Dhanasekaran 2022	Northern	developed country	developed country	Northern Europe	Denmark	European Region (EUR)	Very high human development	both	B Yamagata	0	120	2018-12-01	2020-03-31	7	2020-04-01	2021-07-31	0.5
Dhanasekaran 2022	Northern	developing country	developing and least developed country	Northern Africa	Egypt	Eastern Mediterranean Region (EMR)	High human development	both	A	0	120	2018-12-01	2020-03-31	2055	2020-04-01	2021-07-31	114
Dhanasekaran 2022	Northern	developing country	developing and least developed country	Northern Africa	Egypt	Eastern Mediterranean Region (EMR)	High human development	both	A H1N1	0	120	2018-12-01	2020-03-31	1524	2020-04-01	2021-07-31	40
Dhanasekaran 2022	Northern	developing country	developing and least developed country	Northern Africa	Egypt	Eastern Mediterranean Region (EMR)	High human development	both	A H3N2	0	120	2018-12-01	2020-03-31	531	2020-04-01	2021-07-31	74
Dhanasekaran 2022	Northern	developing country	developing and least developed country	Northern Africa	Egypt	Eastern Mediterranean Region (EMR)	High human development	both	A,B	0	120	2018-12-01	2020-03-31	2931	2020-04-01	2021-07-31	153
Dhanasekaran 2022	Northern	developing country	developing and least developed country	Northern Africa	Egypt	Eastern Mediterranean Region (EMR)	High human development	both	B	0	120	2018-12-01	2020-03-31	876	2020-04-01	2021-07-31	39
Dhanasekaran 2022	Northern	developed country	developed country	Northern Europe	Estonia	European Region (EUR)	Very high human development	both	A	0	120	2018-12-01	2020-03-31	2670	2020-04-01	2021-07-31	1
Dhanasekaran 2022	Northern	developed country	developed country	Northern Europe	Estonia	European Region (EUR)	Very high human development	both	A H1N1	0	120	2018-12-01	2020-03-31	184	2020-04-01	2021-07-31	0.5
Dhanasekaran 2022	Northern	developed country	developed country	Northern Europe	Estonia	European Region (EUR)	Very high human development	both	A H3N2	0	120	2018-12-01	2020-03-31	43	2020-04-01	2021-07-31	0.5
Dhanasekaran 2022	Northern	developed country	developed country	Northern Europe	Estonia	European Region (EUR)	Very high human development	both	A,B	0	120	2018-12-01	2020-03-31	2886	2020-04-01	2021-07-31	2
Dhanasekaran 2022	Northern	developed country	developed country	Northern Europe	Estonia	European Region (EUR)	Very high human development	both	B	0	120	2018-12-01	2020-03-31	216	2020-04-01	2021-07-31	1
Dhanasekaran 2022	Northern	developed country	developed country	Northern Europe	Estonia	European Region (EUR)	Very high human development	both	B Victoria	0	120	2018-12-01	2020-03-31	54	2020-04-01	2021-07-31	0.5
Dhanasekaran 2022	Northern	least developed country	developing and least developed country	Eastern Africa	Ethiopia	African Region (AFR)	Low human development	both	A	0	120	2018-12-01	2020-03-31	118	2020-04-01	2021-07-31	19
Dhanasekaran 2022	Northern	least developed country	developing and least developed country	Eastern Africa	Ethiopia	African Region (AFR)	Low human development	both	A H1N1	0	120	2018-12-01	2020-03-31	102	2020-04-01	2021-07-31	0.5
Dhanasekaran 2022	Northern	least developed country	developing and least developed country	Eastern Africa	Ethiopia	African Region (AFR)	Low human development	both	A H3N2	0	120	2018-12-01	2020-03-31	16	2020-04-01	2021-07-31	10
Dhanasekaran 2022	Northern	least developed country	developing and least developed country	Eastern Africa	Ethiopia	African Region (AFR)	Low human development	both	A,B	0	120	2018-12-01	2020-03-31	214	2020-04-01	2021-07-31	39
Dhanasekaran 2022	Northern	least developed country	developing and least developed country	Eastern Africa	Ethiopia	African Region (AFR)	Low human development	both	B	0	120	2018-12-01	2020-03-31	96	2020-04-01	2021-07-31	20
Dhanasekaran 2022	Northern	least developed country	developing and least developed country	Eastern Africa	Ethiopia	African Region (AFR)	Low human development	both	B Yamagata	0	120	2018-12-01	2020-03-31	1	2020-04-01	2021-07-31	0.5
Dhanasekaran 2022	Northern	developed country	developed country	Northern Europe	Finland	European Region (EUR)	Very high human development	both	A	0	120	2018-12-01	2020-03-31	252	2020-04-01	2021-07-31	1
Dhanasekaran 2022	Northern	developed country	developed country	Northern Europe	Finland	European Region (EUR)	Very high human development	both	A H1N1	0	120	2018-12-01	2020-03-31	156	2020-04-01	2021-07-31	0.5
Dhanasekaran 2022	Northern	developed country	developed country	Northern Europe	Finland	European Region (EUR)	Very high human development	both	A H3N2	0	120	2018-12-01	2020-03-31	96	2020-04-01	2021-07-31	1
Dhanasekaran 2022	Northern	developed country	developed country	Northern Europe	Finland	European Region (EUR)	Very high human development	both	A,B	0	120	2018-12-01	2020-03-31	275	2020-04-01	2021-07-31	1
Dhanasekaran 2022	Northern	developed country	developed country	Northern Europe	Finland	European Region (EUR)	Very high human development	both	B	0	120	2018-12-01	2020-03-31	23	2020-04-01	2021-07-31	0.5
Dhanasekaran 2022	Northern	developed country	developed country	Northern Europe	Finland	European Region (EUR)	Very high human development	both	B Victoria	0	120	2018-12-01	2020-03-31	22	2020-04-01	2021-07-31	0.5
Dhanasekaran 2022	Northern	developed country	developed country	Northern Europe	Finland	European Region (EUR)	Very high human development	both	B Yamagata	0	120	2018-12-01	2020-03-31	1	2020-04-01	2021-07-31	0.5
Dhanasekaran 2022	Northern	developing country	developing and least developed country	South West Europe	France	European Region (EUR)	Very high human development	both	A	0	120	2018-12-01	2020-03-31	35756	2020-04-01	2021-07-31	21
Dhanasekaran 2022	Northern	developing country	developing and least developed country	South West Europe	France	European Region (EUR)	Very high human development	both	A H1N1	0	120	2018-12-01	2020-03-31	4409	2020-04-01	2021-07-31	1
Dhanasekaran 2022	Northern	developing country	developing and least developed country	South West Europe	France	European Region (EUR)	Very high human development	both	A H3N2	0	120	2018-12-01	2020-03-31	4385	2020-04-01	2021-07-31	7
Dhanasekaran 2022	Northern	developing country	developing and least developed country	South West Europe	France	European Region (EUR)	Very high human development	both	A,B	0	120	2018-12-01	2020-03-31	42934	2020-04-01	2021-07-31	46
Dhanasekaran 2022	Northern	developing country	developing and least developed country	South West Europe	France	European Region (EUR)	Very high human development	both	B	0	120	2018-12-01	2020-03-31	7178	2020-04-01	2021-07-31	25
Dhanasekaran 2022	Northern	developing country	developing and least developed country	South West Europe	France	European Region (EUR)	Very high human development	both	B Victoria	0	120	2018-12-01	2020-03-31	513	2020-04-01	2021-07-31	2
Dhanasekaran 2022	Northern	developing country	developing and least developed country	South West Europe	France	European Region (EUR)	Very high human development	both	B Yamagata	0	120	2018-12-01	2020-03-31	12	2020-04-01	2021-07-31	0.5
Dhanasekaran 2022	Northern	developing country	developing and least developed country	Western Asia	Georgia	European Region (EUR)	Very high human development	both	A	0	120	2018-12-01	2020-03-31	272	2020-04-01	2021-07-31	0.5
Dhanasekaran 2022	Northern	developing country	developing and least developed country	Western Asia	Georgia	European Region (EUR)	Very high human development	both	A H1N1	0	120	2018-12-01	2020-03-31	218	2020-04-01	2021-07-31	0.5
Dhanasekaran 2022	Northern	developing country	developing and least developed country	Western Asia	Georgia	European Region (EUR)	Very high human development	both	A H3N2	0	120	2018-12-01	2020-03-31	54	2020-04-01	2021-07-31	0.5
Dhanasekaran 2022	Northern	developing country	developing and least developed country	Western Asia	Georgia	European Region (EUR)	Very high human development	both	A,B	0	120	2018-12-01	2020-03-31	331	2020-04-01	2021-07-31	1
Dhanasekaran 2022	Northern	developing country	developing and least developed country	Western Asia	Georgia	European Region (EUR)	Very high human development	both	B	0	120	2018-12-01	2020-03-31	59	2020-04-01	2021-07-31	1
Dhanasekaran 2022	Northern	developing country	developing and least developed country	Western Asia	Georgia	European Region (EUR)	Very high human development	both	B Victoria	0	120	2018-12-01	2020-03-31	57	2020-04-01	2021-07-31	0.5
Dhanasekaran 2022	Northern	developed country	developed country	South West Europe	Germany	European Region (EUR)	Very high human development	both	A	0	120	2018-12-01	2020-03-31	2047	2020-04-01	2021-07-31	1
Dhanasekaran 2022	Northern	developed country	developed country	South West Europe	Germany	European Region (EUR)	Very high human development	both	A H1N1	0	120	2018-12-01	2020-03-31	1014	2020-04-01	2021-07-31	0.5
Dhanasekaran 2022	Northern	developed country	developed country	South West Europe	Germany	European Region (EUR)	Very high human development	both	A H3N2	0	120	2018-12-01	2020-03-31	1033	2020-04-01	2021-07-31	1
Dhanasekaran 2022	Northern	developed country	developed country	South West Europe	Germany	European Region (EUR)	Very high human development	both	A,B	0	120	2018-12-01	2020-03-31	2186	2020-04-01	2021-07-31	3
Dhanasekaran 2022	Northern	developed country	developed country	South West Europe	Germany	European Region (EUR)	Very high human development	both	B	0	120	2018-12-01	2020-03-31	139	2020-04-01	2021-07-31	2
Dhanasekaran 2022	Northern	developed country	developed country	South West Europe	Germany	European Region (EUR)	Very high human development	both	B Victoria	0	120	2018-12-01	2020-03-31	137	2020-04-01	2021-07-31	2
Dhanasekaran 2022	Northern	developed country	developed country	South West Europe	Germany	European Region (EUR)	Very high human development	both	B Yamagata	0	120	2018-12-01	2020-03-31	2	2020-04-01	2021-07-31	0.5
Dhanasekaran 2022	Northern	least developed country	developing and least developed country	Western Africa	Ghana	African Region (AFR)	Medium human development	both	A	0	120	2018-12-01	2020-03-31	983	2020-04-01	2021-07-31	264
Dhanasekaran 2022	Northern	least developed country	developing and least developed country	Western Africa	Ghana	African Region (AFR)	Medium human development	both	A H1N1	0	120	2018-12-01	2020-03-31	6	2020-04-01	2021-07-31	235
Dhanasekaran 2022	Northern	least developed country	developing and least developed country	Western Africa	Ghana	African Region (AFR)	Medium human development	both	A H3N2	0	120	2018-12-01	2020-03-31	977	2020-04-01	2021-07-31	29
Dhanasekaran 2022	Northern	least developed country	developing and least developed country	Western Africa	Ghana	African Region (AFR)	Medium human development	both	A,B	0	120	2018-12-01	2020-03-31	1203	2020-04-01	2021-07-31	291
Dhanasekaran 2022	Northern	least developed country	developing and least developed country	Western Africa	Ghana	African Region (AFR)	Medium human development	both	B	0	120	2018-12-01	2020-03-31	220	2020-04-01	2021-07-31	27
Dhanasekaran 2022	Northern	least developed country	developing and least developed country	Western Africa	Ghana	African Region (AFR)	Medium human development	both	B Victoria	0	120	2018-12-01	2020-03-31	219	2020-04-01	2021-07-31	26
Dhanasekaran 2022	Northern	developing country	developing and least developed country	Central America Caribbean	Guatemala	Region of the Americas (AMR)	Medium human development	both	A	0	120	2018-12-01	2020-03-31	270	2020-04-01	2021-07-31	1
Dhanasekaran 2022	Northern	developing country	developing and least developed country	Central America Caribbean	Guatemala	Region of the Americas (AMR)	Medium human development	both	A H1N1	0	120	2018-12-01	2020-03-31	145	2020-04-01	2021-07-31	0.5
Dhanasekaran 2022	Northern	developing country	developing and least developed country	Central America Caribbean	Guatemala	Region of the Americas (AMR)	Medium human development	both	A H3N2	0	120	2018-12-01	2020-03-31	83	2020-04-01	2021-07-31	0.5
Dhanasekaran 2022	Northern	developing country	developing and least developed country	Central America Caribbean	Guatemala	Region of the Americas (AMR)	Medium human development	both	A,B	0	120	2018-12-01	2020-03-31	433	2020-04-01	2021-07-31	4
Dhanasekaran 2022	Northern	developing country	developing and least developed country	Central America Caribbean	Guatemala	Region of the Americas (AMR)	Medium human development	both	B	0	120	2018-12-01	2020-03-31	163	2020-04-01	2021-07-31	3
Dhanasekaran 2022	Northern	developing country	developing and least developed country	Central America Caribbean	Guatemala	Region of the Americas (AMR)	Medium human development	both	B Victoria	0	120	2018-12-01	2020-03-31	88	2020-04-01	2021-07-31	0.5
Dhanasekaran 2022	Northern	developing country	developing and least developed country	Central America Caribbean	Guatemala	Region of the Americas (AMR)	Medium human development	both	B Yamagata	0	120	2018-12-01	2020-03-31	13	2020-04-01	2021-07-31	0.5
Dhanasekaran 2022	Northern	least developed country	developing and least developed country	Western Africa	Guinea	African Region (AFR)	Low human development	both	A	0	120	2018-12-01	2020-03-31	111	2020-04-01	2021-07-31	10
Dhanasekaran 2022	Northern	least developed country	developing and least developed country	Western Africa	Guinea	African Region (AFR)	Low human development	both	A H3N2	0	120	2018-12-01	2020-03-31	111	2020-04-01	2021-07-31	9
Dhanasekaran 2022	Northern	least developed country	developing and least developed country	Western Africa	Guinea	African Region (AFR)	Low human development	both	A,B	0	120	2018-12-01	2020-03-31	154	2020-04-01	2021-07-31	41
Dhanasekaran 2022	Northern	least developed country	developing and least developed country	Western Africa	Guinea	African Region (AFR)	Low human development	both	B	0	120	2018-12-01	2020-03-31	43	2020-04-01	2021-07-31	31
Dhanasekaran 2022	Northern	least developed country	developing and least developed country	Western Africa	Guinea	African Region (AFR)	Low human development	both	B Victoria	0	120	2018-12-01	2020-03-31	38	2020-04-01	2021-07-31	20
Dhanasekaran 2022	Northern	least developed country	developing and least developed country	Central America Caribbean	Haiti	Region of the Americas (AMR)	Medium human development	both	A	0	120	2018-12-01	2020-03-31	768	2020-04-01	2021-07-31	6
Dhanasekaran 2022	Northern	least developed country	developing and least developed country	Central America Caribbean	Haiti	Region of the Americas (AMR)	Medium human development	both	A H1N1	0	120	2018-12-01	2020-03-31	114	2020-04-01	2021-07-31	6
Dhanasekaran 2022	Northern	least developed country	developing and least developed country	Central America Caribbean	Haiti	Region of the Americas (AMR)	Medium human development	both	A H3N2	0	120	2018-12-01	2020-03-31	638	2020-04-01	2021-07-31	0.5
Dhanasekaran 2022	Northern	least developed country	developing and least developed country	Central America Caribbean	Haiti	Region of the Americas (AMR)	Medium human development	both	A,B	0	120	2018-12-01	2020-03-31	874	2020-04-01	2021-07-31	206
Dhanasekaran 2022	Northern	least developed country	developing and least developed country	Central America Caribbean	Haiti	Region of the Americas (AMR)	Medium human development	both	B	0	120	2018-12-01	2020-03-31	106	2020-04-01	2021-07-31	200
Dhanasekaran 2022	Northern	least developed country	developing and least developed country	Central America Caribbean	Haiti	Region of the Americas (AMR)	Medium human development	both	B Victoria	0	120	2018-12-01	2020-03-31	16	2020-04-01	2021-07-31	200
Dhanasekaran 2022	Northern	least developed country	developing and least developed country	Central America Caribbean	Haiti	Region of the Americas (AMR)	Medium human development	both	B Yamagata	0	120	2018-12-01	2020-03-31	88	2020-04-01	2021-07-31	0.5
Dhanasekaran 2022	Northern	developing country	developing and least developed country	Central America Caribbean	Honduras	Region of the Americas (AMR)	Medium human development	both	A	0	120	2018-12-01	2020-03-31	279	2020-04-01	2021-07-31	1
Dhanasekaran 2022	Northern	developing country	developing and least developed country	Central America Caribbean	Honduras	Region of the Americas (AMR)	Medium human development	both	A H1N1	0	120	2018-12-01	2020-03-31	134	2020-04-01	2021-07-31	0.5
Dhanasekaran 2022	Northern	developing country	developing and least developed country	Central America Caribbean	Honduras	Region of the Americas (AMR)	Medium human development	both	A H3N2	0	120	2018-12-01	2020-03-31	139	2020-04-01	2021-07-31	0.5
Dhanasekaran 2022	Northern	developing country	developing and least developed country	Central America Caribbean	Honduras	Region of the Americas (AMR)	Medium human development	both	A,B	0	120	2018-12-01	2020-03-31	357	2020-04-01	2021-07-31	8
Dhanasekaran 2022	Northern	developing country	developing and least developed country	Central America Caribbean	Honduras	Region of the Americas (AMR)	Medium human development	both	B	0	120	2018-12-01	2020-03-31	78	2020-04-01	2021-07-31	7
Dhanasekaran 2022	Northern	developing country	developing and least developed country	Central America Caribbean	Honduras	Region of the Americas (AMR)	Medium human development	both	B Victoria	0	120	2018-12-01	2020-03-31	5	2020-04-01	2021-07-31	0.5
Dhanasekaran 2022	Northern	developed country	developed country	Northern Europe	Iceland	European Region (EUR)	Very high human development	both	A	0	120	2018-12-01	2020-03-31	635	2020-04-01	2021-07-31	0.5
Dhanasekaran 2022	Northern	developed country	developed country	Northern Europe	Iceland	European Region (EUR)	Very high human development	both	A H1N1	0	120	2018-12-01	2020-03-31	305	2020-04-01	2021-07-31	0.5
Dhanasekaran 2022	Northern	developed country	developed country	Northern Europe	Iceland	European Region (EUR)	Very high human development	both	A H3N2	0	120	2018-12-01	2020-03-31	321	2020-04-01	2021-07-31	0.5
Dhanasekaran 2022	Northern	developed country	developed country	Northern Europe	Iceland	European Region (EUR)	Very high human development	both	A,B	0	120	2018-12-01	2020-03-31	768	2020-04-01	2021-07-31	3
Dhanasekaran 2022	Northern	developed country	developed country	Northern Europe	Iceland	European Region (EUR)	Very high human development	both	B	0	120	2018-12-01	2020-03-31	133	2020-04-01	2021-07-31	3
Dhanasekaran 2022	Northern	developed country	developed country	Northern Europe	Iceland	European Region (EUR)	Very high human development	both	B Victoria	0	120	2018-12-01	2020-03-31	124	2020-04-01	2021-07-31	2
Dhanasekaran 2022	Northern	developing country	developing and least developed country	Southern Asia	India	South-East Asian Region (SEAR)	Medium human development	both	A	0	120	2018-12-01	2020-03-31	10128	2020-04-01	2021-07-31	516
Dhanasekaran 2022	Northern	developing country	developing and least developed country	Southern Asia	India	South-East Asian Region (SEAR)	Medium human development	both	A H1N1	0	120	2018-12-01	2020-03-31	6980	2020-04-01	2021-07-31	61
Dhanasekaran 2022	Northern	developing country	developing and least developed country	Southern Asia	India	South-East Asian Region (SEAR)	Medium human development	both	A H3N2	0	120	2018-12-01	2020-03-31	3148	2020-04-01	2021-07-31	455
Dhanasekaran 2022	Northern	developing country	developing and least developed country	Southern Asia	India	South-East Asian Region (SEAR)	Medium human development	both	A,B	0	120	2018-12-01	2020-03-31	11402	2020-04-01	2021-07-31	521
Dhanasekaran 2022	Northern	developing country	developing and least developed country	Southern Asia	India	South-East Asian Region (SEAR)	Medium human development	both	B	0	120	2018-12-01	2020-03-31	1274	2020-04-01	2021-07-31	5
Dhanasekaran 2022	Northern	developing country	developing and least developed country	Southern Asia	India	South-East Asian Region (SEAR)	Medium human development	both	B Victoria	0	120	2018-12-01	2020-03-31	552	2020-04-01	2021-07-31	3
Dhanasekaran 2022	Northern	developing country	developing and least developed country	Southern Asia	India	South-East Asian Region (SEAR)	Medium human development	both	B Yamagata	0	120	2018-12-01	2020-03-31	116	2020-04-01	2021-07-31	0.5
Dhanasekaran 2022	Southern	developing country	developing and least developed country	South East Asia	Indonesia	Western Pacific Region (WPR)	High human development	both	A	0	120	2018-12-01	2020-03-31	693	2020-04-01	2021-07-31	8
Dhanasekaran 2022	Southern	developing country	developing and least developed country	South East Asia	Indonesia	Western Pacific Region (WPR)	High human development	both	A H1N1	0	120	2018-12-01	2020-03-31	435	2020-04-01	2021-07-31	0.5
Dhanasekaran 2022	Southern	developing country	developing and least developed country	South East Asia	Indonesia	Western Pacific Region (WPR)	High human development	both	A H3N2	0	120	2018-12-01	2020-03-31	257	2020-04-01	2021-07-31	8
Dhanasekaran 2022	Southern	developing country	developing and least developed country	South East Asia	Indonesia	Western Pacific Region (WPR)	High human development	both	A,B	0	120	2018-12-01	2020-03-31	930	2020-04-01	2021-07-31	9
Dhanasekaran 2022	Southern	developing country	developing and least developed country	South East Asia	Indonesia	Western Pacific Region (WPR)	High human development	both	B	0	120	2018-12-01	2020-03-31	237	2020-04-01	2021-07-31	1
Dhanasekaran 2022	Southern	developing country	developing and least developed country	South East Asia	Indonesia	Western Pacific Region (WPR)	High human development	both	B Victoria	0	120	2018-12-01	2020-03-31	25	2020-04-01	2021-07-31	1
Dhanasekaran 2022	Southern	developing country	developing and least developed country	South East Asia	Indonesia	Western Pacific Region (WPR)	High human development	both	B Yamagata	0	120	2018-12-01	2020-03-31	3	2020-04-01	2021-07-31	0.5
Dhanasekaran 2022	Northern	developing country	developing and least developed country	Southern Asia	Iran	Eastern Mediterranean Region (EMR)	High human development	both	A	0	120	2018-12-01	2020-03-31	7793	2020-04-01	2021-07-31	5
Dhanasekaran 2022	Northern	developing country	developing and least developed country	Southern Asia	Iran	Eastern Mediterranean Region (EMR)	High human development	both	A H1N1	0	120	2018-12-01	2020-03-31	3149	2020-04-01	2021-07-31	3
Dhanasekaran 2022	Northern	developing country	developing and least developed country	Southern Asia	Iran	Eastern Mediterranean Region (EMR)	High human development	both	A H3N2	0	120	2018-12-01	2020-03-31	1952	2020-04-01	2021-07-31	1
Dhanasekaran 2022	Northern	developing country	developing and least developed country	Southern Asia	Iran	Eastern Mediterranean Region (EMR)	High human development	both	A,B	0	120	2018-12-01	2020-03-31	8752	2020-04-01	2021-07-31	15
Dhanasekaran 2022	Northern	developing country	developing and least developed country	Southern Asia	Iran	Eastern Mediterranean Region (EMR)	High human development	both	B	0	120	2018-12-01	2020-03-31	959	2020-04-01	2021-07-31	10
Dhanasekaran 2022	Northern	developing country	developing and least developed country	Western Asia	Iraq	Eastern Mediterranean Region (EMR)	Medium human development	both	A	0	120	2018-12-01	2020-03-31	484	2020-04-01	2021-07-31	2
Dhanasekaran 2022	Northern	developing country	developing and least developed country	Western Asia	Iraq	Eastern Mediterranean Region (EMR)	Medium human development	both	A H1N1	0	120	2018-12-01	2020-03-31	367	2020-04-01	2021-07-31	1
Dhanasekaran 2022	Northern	developing country	developing and least developed country	Western Asia	Iraq	Eastern Mediterranean Region (EMR)	Medium human development	both	A H3N2	0	120	2018-12-01	2020-03-31	117	2020-04-01	2021-07-31	1
Dhanasekaran 2022	Northern	developing country	developing and least developed country	Western Asia	Iraq	Eastern Mediterranean Region (EMR)	Medium human development	both	A,B	0	120	2018-12-01	2020-03-31	714	2020-04-01	2021-07-31	3
Dhanasekaran 2022	Northern	developing country	developing and least developed country	Western Asia	Iraq	Eastern Mediterranean Region (EMR)	Medium human development	both	B	0	120	2018-12-01	2020-03-31	230	2020-04-01	2021-07-31	1
Dhanasekaran 2022	Northern	developed country	developed country	Eastern Asia	Japan	Western Pacific Region (WPR)	Very high human development	both	A	0	120	2018-12-01	2020-03-31	12618	2020-04-01	2021-07-31	6
Dhanasekaran 2022	Northern	developed country	developed country	Eastern Asia	Japan	Western Pacific Region (WPR)	Very high human development	both	A H1N1	0	120	2018-12-01	2020-03-31	7888	2020-04-01	2021-07-31	2
Dhanasekaran 2022	Northern	developed country	developed country	Eastern Asia	Japan	Western Pacific Region (WPR)	Very high human development	both	A H3N2	0	120	2018-12-01	2020-03-31	4711	2020-04-01	2021-07-31	4
Dhanasekaran 2022	Northern	developed country	developed country	Eastern Asia	Japan	Western Pacific Region (WPR)	Very high human development	both	A,B	0	120	2018-12-01	2020-03-31	14014	2020-04-01	2021-07-31	10
Dhanasekaran 2022	Northern	developed country	developed country	Eastern Asia	Japan	Western Pacific Region (WPR)	Very high human development	both	B	0	120	2018-12-01	2020-03-31	1396	2020-04-01	2021-07-31	4
Dhanasekaran 2022	Northern	developed country	developed country	Eastern Asia	Japan	Western Pacific Region (WPR)	Very high human development	both	B Victoria	0	120	2018-12-01	2020-03-31	1333	2020-04-01	2021-07-31	4
Dhanasekaran 2022	Northern	developed country	developed country	Eastern Asia	Japan	Western Pacific Region (WPR)	Very high human development	both	B Yamagata	0	120	2018-12-01	2020-03-31	46	2020-04-01	2021-07-31	0.5
Dhanasekaran 2022	Northern	developing country	developing and least developed country	Central Asia	Kazakhstan	European Region (EUR)	Very high human development	both	A	0	120	2018-12-01	2020-03-31	857	2020-04-01	2021-07-31	0.5
Dhanasekaran 2022	Northern	developing country	developing and least developed country	Central Asia	Kazakhstan	European Region (EUR)	Very high human development	both	A H1N1	0	120	2018-12-01	2020-03-31	543	2020-04-01	2021-07-31	0.5
Dhanasekaran 2022	Northern	developing country	developing and least developed country	Central Asia	Kazakhstan	European Region (EUR)	Very high human development	both	A H3N2	0	120	2018-12-01	2020-03-31	297	2020-04-01	2021-07-31	0.5
Dhanasekaran 2022	Northern	developing country	developing and least developed country	Central Asia	Kazakhstan	European Region (EUR)	Very high human development	both	A,B	0	120	2018-12-01	2020-03-31	1157	2020-04-01	2021-07-31	4
Dhanasekaran 2022	Northern	developing country	developing and least developed country	Central Asia	Kazakhstan	European Region (EUR)	Very high human development	both	B	0	120	2018-12-01	2020-03-31	300	2020-04-01	2021-07-31	4
Dhanasekaran 2022	Northern	developing country	developing and least developed country	Central Asia	Kazakhstan	European Region (EUR)	Very high human development	both	B Yamagata	0	120	2018-12-01	2020-03-31	1	2020-04-01	2021-07-31	0.5
Dhanasekaran 2022	Southern	developing country	developing and least developed country	Eastern Africa	Kenya	African Region (AFR)	Medium human development	both	A	0	120	2018-12-01	2020-03-31	207	2020-04-01	2021-07-31	57
Dhanasekaran 2022	Southern	developing country	developing and least developed country	Eastern Africa	Kenya	African Region (AFR)	Medium human development	both	A H1N1	0	120	2018-12-01	2020-03-31	110	2020-04-01	2021-07-31	0.5
Dhanasekaran 2022	Southern	developing country	developing and least developed country	Eastern Africa	Kenya	African Region (AFR)	Medium human development	both	A H3N2	0	120	2018-12-01	2020-03-31	97	2020-04-01	2021-07-31	55
Dhanasekaran 2022	Southern	developing country	developing and least developed country	Eastern Africa	Kenya	African Region (AFR)	Medium human development	both	A,B	0	120	2018-12-01	2020-03-31	274	2020-04-01	2021-07-31	126
Dhanasekaran 2022	Southern	developing country	developing and least developed country	Eastern Africa	Kenya	African Region (AFR)	Medium human development	both	B	0	120	2018-12-01	2020-03-31	67	2020-04-01	2021-07-31	69
Dhanasekaran 2022	Southern	developing country	developing and least developed country	Eastern Africa	Kenya	African Region (AFR)	Medium human development	both	B Victoria	0	120	2018-12-01	2020-03-31	3	2020-04-01	2021-07-31	0.5
Dhanasekaran 2022	Northern	least developed country	developing and least developed country	South East Asia	Laos	Western Pacific Region (WPR)	Medium human development	both	A	0	120	2018-12-01	2020-03-31	388	2020-04-01	2021-07-31	269
Dhanasekaran 2022	Northern	least developed country	developing and least developed country	South East Asia	Laos	Western Pacific Region (WPR)	Medium human development	both	A H1N1	0	120	2018-12-01	2020-03-31	233	2020-04-01	2021-07-31	1
Dhanasekaran 2022	Northern	least developed country	developing and least developed country	South East Asia	Laos	Western Pacific Region (WPR)	Medium human development	both	A H3N2	0	120	2018-12-01	2020-03-31	155	2020-04-01	2021-07-31	268
Dhanasekaran 2022	Northern	least developed country	developing and least developed country	South East Asia	Laos	Western Pacific Region (WPR)	Medium human development	both	A,B	0	120	2018-12-01	2020-03-31	667	2020-04-01	2021-07-31	269
Dhanasekaran 2022	Northern	least developed country	developing and least developed country	South East Asia	Laos	Western Pacific Region (WPR)	Medium human development	both	B	0	120	2018-12-01	2020-03-31	279	2020-04-01	2021-07-31	0.5
Dhanasekaran 2022	Northern	least developed country	developing and least developed country	South East Asia	Laos	Western Pacific Region (WPR)	Medium human development	both	B Victoria	0	120	2018-12-01	2020-03-31	265	2020-04-01	2021-07-31	0.5
Dhanasekaran 2022	Northern	least developed country	developing and least developed country	South East Asia	Laos	Western Pacific Region (WPR)	Medium human development	both	B Yamagata	0	120	2018-12-01	2020-03-31	6	2020-04-01	2021-07-31	0.5
Dhanasekaran 2022	Northern	developed country	developed country	Northern Europe	Latvia	European Region (EUR)	Very high human development	both	A	0	120	2018-12-01	2020-03-31	1943	2020-04-01	2021-07-31	2
Dhanasekaran 2022	Northern	developed country	developed country	Northern Europe	Latvia	European Region (EUR)	Very high human development	both	A H1N1	0	120	2018-12-01	2020-03-31	298	2020-04-01	2021-07-31	0.5
Dhanasekaran 2022	Northern	developed country	developed country	Northern Europe	Latvia	European Region (EUR)	Very high human development	both	A H3N2	0	120	2018-12-01	2020-03-31	154	2020-04-01	2021-07-31	0.5
Dhanasekaran 2022	Northern	developed country	developed country	Northern Europe	Latvia	European Region (EUR)	Very high human development	both	A,B	0	120	2018-12-01	2020-03-31	2225	2020-04-01	2021-07-31	2
Dhanasekaran 2022	Northern	developed country	developed country	Northern Europe	Latvia	European Region (EUR)	Very high human development	both	B	0	120	2018-12-01	2020-03-31	282	2020-04-01	2021-07-31	0.5
Dhanasekaran 2022	Northern	developed country	developed country	Northern Europe	Latvia	European Region (EUR)	Very high human development	both	B Victoria	0	120	2018-12-01	2020-03-31	100	2020-04-01	2021-07-31	0.5
Dhanasekaran 2022	Northern	developing country	developing and least developed country	Western Asia	Lebanon	Eastern Mediterranean Region (EMR)	High human development	both	A	0	120	2018-12-01	2020-03-31	350	2020-04-01	2021-07-31	6
Dhanasekaran 2022	Northern	developing country	developing and least developed country	Western Asia	Lebanon	Eastern Mediterranean Region (EMR)	High human development	both	A H1N1	0	120	2018-12-01	2020-03-31	197	2020-04-01	2021-07-31	1
Dhanasekaran 2022	Northern	developing country	developing and least developed country	Western Asia	Lebanon	Eastern Mediterranean Region (EMR)	High human development	both	A H3N2	0	120	2018-12-01	2020-03-31	153	2020-04-01	2021-07-31	5
Dhanasekaran 2022	Northern	developing country	developing and least developed country	Western Asia	Lebanon	Eastern Mediterranean Region (EMR)	High human development	both	A,B	0	120	2018-12-01	2020-03-31	557	2020-04-01	2021-07-31	6
Dhanasekaran 2022	Northern	developing country	developing and least developed country	Western Asia	Lebanon	Eastern Mediterranean Region (EMR)	High human development	both	B	0	120	2018-12-01	2020-03-31	207	2020-04-01	2021-07-31	0.5
Dhanasekaran 2022	Northern	developing country	developing and least developed country	Western Asia	Lebanon	Eastern Mediterranean Region (EMR)	High human development	both	B Victoria	0	120	2018-12-01	2020-03-31	203	2020-04-01	2021-07-31	0.5
Dhanasekaran 2022	Northern	developing country	developing and least developed country	Western Asia	Lebanon	Eastern Mediterranean Region (EMR)	High human development	both	B Yamagata	0	120	2018-12-01	2020-03-31	4	2020-04-01	2021-07-31	0.5
Dhanasekaran 2022	Northern	developed country	developed country	Northern Europe	Lithuania	European Region (EUR)	Very high human development	both	A	0	120	2018-12-01	2020-03-31	2418	2020-04-01	2021-07-31	1
Dhanasekaran 2022	Northern	developed country	developed country	Northern Europe	Lithuania	European Region (EUR)	Very high human development	both	A H1N1	0	120	2018-12-01	2020-03-31	1272	2020-04-01	2021-07-31	1
Dhanasekaran 2022	Northern	developed country	developed country	Northern Europe	Lithuania	European Region (EUR)	Very high human development	both	A H3N2	0	120	2018-12-01	2020-03-31	1056	2020-04-01	2021-07-31	0.5
Dhanasekaran 2022	Northern	developed country	developed country	Northern Europe	Lithuania	European Region (EUR)	Very high human development	both	A,B	0	120	2018-12-01	2020-03-31	2570	2020-04-01	2021-07-31	1
Dhanasekaran 2022	Northern	developed country	developed country	Northern Europe	Lithuania	European Region (EUR)	Very high human development	both	B	0	120	2018-12-01	2020-03-31	152	2020-04-01	2021-07-31	0.5
Dhanasekaran 2022	Northern	developed country	developed country	Northern Europe	Lithuania	European Region (EUR)	Very high human development	both	B Victoria	0	120	2018-12-01	2020-03-31	150	2020-04-01	2021-07-31	0.5
Dhanasekaran 2022	Northern	developed country	developed country	South West Europe	Luxembourg	European Region (EUR)	Very high human development	both	A	0	120	2018-12-01	2020-03-31	699	2020-04-01	2021-07-31	0.5
Dhanasekaran 2022	Northern	developed country	developed country	South West Europe	Luxembourg	European Region (EUR)	Very high human development	both	A H1N1	0	120	2018-12-01	2020-03-31	305	2020-04-01	2021-07-31	0.5
Dhanasekaran 2022	Northern	developed country	developed country	South West Europe	Luxembourg	European Region (EUR)	Very high human development	both	A H3N2	0	120	2018-12-01	2020-03-31	394	2020-04-01	2021-07-31	0.5
Dhanasekaran 2022	Northern	developed country	developed country	South West Europe	Luxembourg	European Region (EUR)	Very high human development	both	A,B	0	120	2018-12-01	2020-03-31	909	2020-04-01	2021-07-31	3
Dhanasekaran 2022	Northern	developed country	developed country	South West Europe	Luxembourg	European Region (EUR)	Very high human development	both	B	0	120	2018-12-01	2020-03-31	210	2020-04-01	2021-07-31	3
Dhanasekaran 2022	Northern	developing country	developing and least developed country	South East Asia	Malaysia	Western Pacific Region (WPR)	Very high human development	both	A	0	120	2018-12-01	2020-03-31	876	2020-04-01	2021-07-31	1
Dhanasekaran 2022	Northern	developing country	developing and least developed country	South East Asia	Malaysia	Western Pacific Region (WPR)	Very high human development	both	A H1N1	0	120	2018-12-01	2020-03-31	498	2020-04-01	2021-07-31	1
Dhanasekaran 2022	Northern	developing country	developing and least developed country	South East Asia	Malaysia	Western Pacific Region (WPR)	Very high human development	both	A H3N2	0	120	2018-12-01	2020-03-31	232	2020-04-01	2021-07-31	0.5
Dhanasekaran 2022	Northern	developing country	developing and least developed country	South East Asia	Malaysia	Western Pacific Region (WPR)	Very high human development	both	A,B	0	120	2018-12-01	2020-03-31	1450	2020-04-01	2021-07-31	2
Dhanasekaran 2022	Northern	developing country	developing and least developed country	South East Asia	Malaysia	Western Pacific Region (WPR)	Very high human development	both	B	0	120	2018-12-01	2020-03-31	574	2020-04-01	2021-07-31	1
Dhanasekaran 2022	Northern	developing country	developing and least developed country	South East Asia	Malaysia	Western Pacific Region (WPR)	Very high human development	both	B Victoria	0	120	2018-12-01	2020-03-31	6	2020-04-01	2021-07-31	0.5
Dhanasekaran 2022	Northern	least developed country	developing and least developed country	Western Africa	Mali	African Region (AFR)	Low human development	both	A	0	120	2018-12-01	2020-03-31	298	2020-04-01	2021-07-31	16
Dhanasekaran 2022	Northern	least developed country	developing and least developed country	Western Africa	Mali	African Region (AFR)	Low human development	both	A H1N1	0	120	2018-12-01	2020-03-31	52	2020-04-01	2021-07-31	0.5
Dhanasekaran 2022	Northern	least developed country	developing and least developed country	Western Africa	Mali	African Region (AFR)	Low human development	both	A H3N2	0	120	2018-12-01	2020-03-31	246	2020-04-01	2021-07-31	15
Dhanasekaran 2022	Northern	least developed country	developing and least developed country	Western Africa	Mali	African Region (AFR)	Low human development	both	A,B	0	120	2018-12-01	2020-03-31	363	2020-04-01	2021-07-31	22
Dhanasekaran 2022	Northern	least developed country	developing and least developed country	Western Africa	Mali	African Region (AFR)	Low human development	both	B	0	120	2018-12-01	2020-03-31	65	2020-04-01	2021-07-31	6
Dhanasekaran 2022	Northern	least developed country	developing and least developed country	Western Africa	Mali	African Region (AFR)	Low human development	both	B Victoria	0	120	2018-12-01	2020-03-31	65	2020-04-01	2021-07-31	6
Dhanasekaran 2022	Northern	least developed country	developing and least developed country	Western Africa	Mauritania	African Region (AFR)	Medium human development	both	A	0	120	2018-12-01	2020-03-31	63	2020-04-01	2021-07-31	33
Dhanasekaran 2022	Northern	least developed country	developing and least developed country	Western Africa	Mauritania	African Region (AFR)	Medium human development	both	A H1N1	0	120	2018-12-01	2020-03-31	14	2020-04-01	2021-07-31	1
Dhanasekaran 2022	Northern	least developed country	developing and least developed country	Western Africa	Mauritania	African Region (AFR)	Medium human development	both	A H3N2	0	120	2018-12-01	2020-03-31	45	2020-04-01	2021-07-31	31
Dhanasekaran 2022	Northern	least developed country	developing and least developed country	Western Africa	Mauritania	African Region (AFR)	Medium human development	both	A,B	0	120	2018-12-01	2020-03-31	74	2020-04-01	2021-07-31	37
Dhanasekaran 2022	Northern	least developed country	developing and least developed country	Western Africa	Mauritania	African Region (AFR)	Medium human development	both	B	0	120	2018-12-01	2020-03-31	11	2020-04-01	2021-07-31	4
Dhanasekaran 2022	Northern	developing country	developing and least developed country	Central America Caribbean	Mexico	Region of the Americas (AMR)	High human development	both	A	0	120	2018-12-01	2020-03-31	8996	2020-04-01	2021-07-31	9
Dhanasekaran 2022	Northern	developing country	developing and least developed country	Central America Caribbean	Mexico	Region of the Americas (AMR)	High human development	both	A H1N1	0	120	2018-12-01	2020-03-31	6559	2020-04-01	2021-07-31	4
Dhanasekaran 2022	Northern	developing country	developing and least developed country	Central America Caribbean	Mexico	Region of the Americas (AMR)	High human development	both	A H3N2	0	120	2018-12-01	2020-03-31	2437	2020-04-01	2021-07-31	5
Dhanasekaran 2022	Northern	developing country	developing and least developed country	Central America Caribbean	Mexico	Region of the Americas (AMR)	High human development	both	A,B	0	120	2018-12-01	2020-03-31	12090	2020-04-01	2021-07-31	35
Dhanasekaran 2022	Northern	developing country	developing and least developed country	Central America Caribbean	Mexico	Region of the Americas (AMR)	High human development	both	B	0	120	2018-12-01	2020-03-31	3094	2020-04-01	2021-07-31	26
Dhanasekaran 2022	Northern	developing country	developing and least developed country	Central America Caribbean	Mexico	Region of the Americas (AMR)	High human development	both	B Victoria	0	120	2018-12-01	2020-03-31	1856	2020-04-01	2021-07-31	5
Dhanasekaran 2022	Northern	developing country	developing and least developed country	Central America Caribbean	Mexico	Region of the Americas (AMR)	High human development	both	B Yamagata	0	120	2018-12-01	2020-03-31	771	2020-04-01	2021-07-31	1
Dhanasekaran 2022	Southern	least developed country	developing and least developed country	Eastern Africa	Mozambique	African Region (AFR)	Low human development	both	A	0	120	2018-12-01	2020-03-31	105	2020-04-01	2021-07-31	8
Dhanasekaran 2022	Southern	least developed country	developing and least developed country	Eastern Africa	Mozambique	African Region (AFR)	Low human development	both	A H1N1	0	120	2018-12-01	2020-03-31	31	2020-04-01	2021-07-31	8
Dhanasekaran 2022	Southern	least developed country	developing and least developed country	Eastern Africa	Mozambique	African Region (AFR)	Low human development	both	A H3N2	0	120	2018-12-01	2020-03-31	60	2020-04-01	2021-07-31	0.5
Dhanasekaran 2022	Southern	least developed country	developing and least developed country	Eastern Africa	Mozambique	African Region (AFR)	Low human development	both	A,B	0	120	2018-12-01	2020-03-31	131	2020-04-01	2021-07-31	14
Dhanasekaran 2022	Southern	least developed country	developing and least developed country	Eastern Africa	Mozambique	African Region (AFR)	Low human development	both	B	0	120	2018-12-01	2020-03-31	26	2020-04-01	2021-07-31	6
Dhanasekaran 2022	Southern	least developed country	developing and least developed country	Eastern Africa	Mozambique	African Region (AFR)	Low human development	both	B Victoria	0	120	2018-12-01	2020-03-31	25	2020-04-01	2021-07-31	2
Dhanasekaran 2022	Northern	least developed country	developing and least developed country	Southern Asia	Nepal	South-East Asian Region (SEAR)	Medium human development	both	A	0	120	2018-12-01	2020-03-31	2379	2020-04-01	2021-07-31	108
Dhanasekaran 2022	Northern	least developed country	developing and least developed country	Southern Asia	Nepal	South-East Asian Region (SEAR)	Medium human development	both	A H1N1	0	120	2018-12-01	2020-03-31	1641	2020-04-01	2021-07-31	0.5
Dhanasekaran 2022	Northern	least developed country	developing and least developed country	Southern Asia	Nepal	South-East Asian Region (SEAR)	Medium human development	both	A H3N2	0	120	2018-12-01	2020-03-31	720	2020-04-01	2021-07-31	107
Dhanasekaran 2022	Northern	least developed country	developing and least developed country	Southern Asia	Nepal	South-East Asian Region (SEAR)	Medium human development	both	A,B	0	120	2018-12-01	2020-03-31	3279	2020-04-01	2021-07-31	114
Dhanasekaran 2022	Northern	least developed country	developing and least developed country	Southern Asia	Nepal	South-East Asian Region (SEAR)	Medium human development	both	B	0	120	2018-12-01	2020-03-31	900	2020-04-01	2021-07-31	6
Dhanasekaran 2022	Northern	least developed country	developing and least developed country	Southern Asia	Nepal	South-East Asian Region (SEAR)	Medium human development	both	B Victoria	0	120	2018-12-01	2020-03-31	63	2020-04-01	2021-07-31	4
Dhanasekaran 2022	Northern	least developed country	developing and least developed country	Southern Asia	Nepal	South-East Asian Region (SEAR)	Medium human development	both	B Yamagata	0	120	2018-12-01	2020-03-31	24	2020-04-01	2021-07-31	0.5
Dhanasekaran 2022	Northern	developed country	developed country	South West Europe	Netherlands	European Region (EUR)	Very high human development	both	A	0	120	2018-12-01	2020-03-31	8308	2020-04-01	2021-07-31	29
Dhanasekaran 2022	Northern	developed country	developed country	South West Europe	Netherlands	European Region (EUR)	Very high human development	both	A H1N1	0	120	2018-12-01	2020-03-31	362	2020-04-01	2021-07-31	0.5
Dhanasekaran 2022	Northern	developed country	developed country	South West Europe	Netherlands	European Region (EUR)	Very high human development	both	A H3N2	0	120	2018-12-01	2020-03-31	473	2020-04-01	2021-07-31	0.5
Dhanasekaran 2022	Northern	developed country	developed country	South West Europe	Netherlands	European Region (EUR)	Very high human development	both	A,B	0	120	2018-12-01	2020-03-31	8504	2020-04-01	2021-07-31	31
Dhanasekaran 2022	Northern	developed country	developed country	South West Europe	Netherlands	European Region (EUR)	Very high human development	both	B	0	120	2018-12-01	2020-03-31	196	2020-04-01	2021-07-31	2
Dhanasekaran 2022	Northern	developed country	developed country	South West Europe	Netherlands	European Region (EUR)	Very high human development	both	B Victoria	0	120	2018-12-01	2020-03-31	18	2020-04-01	2021-07-31	0.5
Dhanasekaran 2022	Northern	developed country	developed country	South West Europe	Netherlands	European Region (EUR)	Very high human development	both	B Yamagata	0	120	2018-12-01	2020-03-31	1	2020-04-01	2021-07-31	0.5
Dhanasekaran 2022	Northern	least developed country	developing and least developed country	Central America Caribbean	Nicaragua	Region of the Americas (AMR)	High human development	both	A	0	120	2018-12-01	2020-03-31	976	2020-04-01	2021-07-31	2
Dhanasekaran 2022	Northern	least developed country	developing and least developed country	Central America Caribbean	Nicaragua	Region of the Americas (AMR)	High human development	both	A H1N1	0	120	2018-12-01	2020-03-31	190	2020-04-01	2021-07-31	0.5
Dhanasekaran 2022	Northern	least developed country	developing and least developed country	Central America Caribbean	Nicaragua	Region of the Americas (AMR)	High human development	both	A H3N2	0	120	2018-12-01	2020-03-31	654	2020-04-01	2021-07-31	0.5
Dhanasekaran 2022	Northern	least developed country	developing and least developed country	Central America Caribbean	Nicaragua	Region of the Americas (AMR)	High human development	both	A,B	0	120	2018-12-01	2020-03-31	1569	2020-04-01	2021-07-31	11
Dhanasekaran 2022	Northern	least developed country	developing and least developed country	Central America Caribbean	Nicaragua	Region of the Americas (AMR)	High human development	both	B	0	120	2018-12-01	2020-03-31	593	2020-04-01	2021-07-31	9
Dhanasekaran 2022	Northern	least developed country	developing and least developed country	Western Africa	Niger	African Region (AFR)	Low human development	both	A	0	120	2018-12-01	2020-03-31	137	2020-04-01	2021-07-31	134
Dhanasekaran 2022	Northern	least developed country	developing and least developed country	Western Africa	Niger	African Region (AFR)	Low human development	both	A H1N1	0	120	2018-12-01	2020-03-31	7	2020-04-01	2021-07-31	75
Dhanasekaran 2022	Northern	least developed country	developing and least developed country	Western Africa	Niger	African Region (AFR)	Low human development	both	A H3N2	0	120	2018-12-01	2020-03-31	129	2020-04-01	2021-07-31	30
Dhanasekaran 2022	Northern	least developed country	developing and least developed country	Western Africa	Niger	African Region (AFR)	Low human development	both	A,B	0	120	2018-12-01	2020-03-31	213	2020-04-01	2021-07-31	156
Dhanasekaran 2022	Northern	least developed country	developing and least developed country	Western Africa	Niger	African Region (AFR)	Low human development	both	B	0	120	2018-12-01	2020-03-31	76	2020-04-01	2021-07-31	22
Dhanasekaran 2022	Northern	least developed country	developing and least developed country	Western Africa	Niger	African Region (AFR)	Low human development	both	B Victoria	0	120	2018-12-01	2020-03-31	56	2020-04-01	2021-07-31	12
Dhanasekaran 2022	Northern	least developed country	developing and least developed country	Western Africa	Niger	African Region (AFR)	Low human development	both	B Yamagata	0	120	2018-12-01	2020-03-31	2	2020-04-01	2021-07-31	0.5
Dhanasekaran 2022	Northern	developing country	developing and least developed country	Western Africa	Nigeria	African Region (AFR)	Medium human development	both	A	0	120	2018-12-01	2020-03-31	90	2020-04-01	2021-07-31	10
Dhanasekaran 2022	Northern	developing country	developing and least developed country	Western Africa	Nigeria	African Region (AFR)	Medium human development	both	A H1N1	0	120	2018-12-01	2020-03-31	2	2020-04-01	2021-07-31	1
Dhanasekaran 2022	Northern	developing country	developing and least developed country	Western Africa	Nigeria	African Region (AFR)	Medium human development	both	A H3N2	0	120	2018-12-01	2020-03-31	63	2020-04-01	2021-07-31	0.5
Dhanasekaran 2022	Northern	developing country	developing and least developed country	Western Africa	Nigeria	African Region (AFR)	Medium human development	both	A,B	0	120	2018-12-01	2020-03-31	119	2020-04-01	2021-07-31	15
Dhanasekaran 2022	Northern	developing country	developing and least developed country	Western Africa	Nigeria	African Region (AFR)	Medium human development	both	B	0	120	2018-12-01	2020-03-31	29	2020-04-01	2021-07-31	5
Dhanasekaran 2022	Northern	developing country	developing and least developed country	Western Africa	Nigeria	African Region (AFR)	Medium human development	both	B Victoria	0	120	2018-12-01	2020-03-31	4	2020-04-01	2021-07-31	0.5
Dhanasekaran 2022	Northern	developed country	developed country	Northern Europe	Norway	European Region (EUR)	Very high human development	both	A	0	120	2018-12-01	2020-03-31	30559	2020-04-01	2021-07-31	15
Dhanasekaran 2022	Northern	developed country	developed country	Northern Europe	Norway	European Region (EUR)	Very high human development	both	A H1N1	0	120	2018-12-01	2020-03-31	3445	2020-04-01	2021-07-31	2
Dhanasekaran 2022	Northern	developed country	developed country	Northern Europe	Norway	European Region (EUR)	Very high human development	both	A H3N2	0	120	2018-12-01	2020-03-31	3125	2020-04-01	2021-07-31	4
Dhanasekaran 2022	Northern	developed country	developed country	Northern Europe	Norway	European Region (EUR)	Very high human development	both	A,B	0	120	2018-12-01	2020-03-31	36941	2020-04-01	2021-07-31	37
Dhanasekaran 2022	Northern	developed country	developed country	Northern Europe	Norway	European Region (EUR)	Very high human development	both	B	0	120	2018-12-01	2020-03-31	6382	2020-04-01	2021-07-31	22
Dhanasekaran 2022	Northern	developed country	developed country	Northern Europe	Norway	European Region (EUR)	Very high human development	both	B Victoria	0	120	2018-12-01	2020-03-31	817	2020-04-01	2021-07-31	4
Dhanasekaran 2022	Northern	developed country	developed country	Northern Europe	Norway	European Region (EUR)	Very high human development	both	B Yamagata	0	120	2018-12-01	2020-03-31	80	2020-04-01	2021-07-31	0.5
Dhanasekaran 2022	Northern	developing country	developing and least developed country	Western Asia	Oman	Eastern Mediterranean Region (EMR)	Very high human development	both	A	0	120	2018-12-01	2020-03-31	1191	2020-04-01	2021-07-31	1
Dhanasekaran 2022	Northern	developing country	developing and least developed country	Western Asia	Oman	Eastern Mediterranean Region (EMR)	Very high human development	both	A H1N1	0	120	2018-12-01	2020-03-31	649	2020-04-01	2021-07-31	0.5
Dhanasekaran 2022	Northern	developing country	developing and least developed country	Western Asia	Oman	Eastern Mediterranean Region (EMR)	Very high human development	both	A H3N2	0	120	2018-12-01	2020-03-31	500	2020-04-01	2021-07-31	1
Dhanasekaran 2022	Northern	developing country	developing and least developed country	Western Asia	Oman	Eastern Mediterranean Region (EMR)	Very high human development	both	A,B	0	120	2018-12-01	2020-03-31	1739	2020-04-01	2021-07-31	11
Dhanasekaran 2022	Northern	developing country	developing and least developed country	Western Asia	Oman	Eastern Mediterranean Region (EMR)	Very high human development	both	B	0	120	2018-12-01	2020-03-31	548	2020-04-01	2021-07-31	10
Dhanasekaran 2022	Northern	developing country	developing and least developed country	Western Asia	Oman	Eastern Mediterranean Region (EMR)	Very high human development	both	B Victoria	0	120	2018-12-01	2020-03-31	327	2020-04-01	2021-07-31	0.5
Dhanasekaran 2022	Northern	developing country	developing and least developed country	Western Asia	Oman	Eastern Mediterranean Region (EMR)	Very high human development	both	B Yamagata	0	120	2018-12-01	2020-03-31	3	2020-04-01	2021-07-31	0.5
Dhanasekaran 2022	Northern	developing country	developing and least developed country	Southern Asia	Pakistan	Eastern Mediterranean Region (EMR)	Low human development	both	A	0	120	2018-12-01	2020-03-31	668	2020-04-01	2021-07-31	162
Dhanasekaran 2022	Northern	developing country	developing and least developed country	Southern Asia	Pakistan	Eastern Mediterranean Region (EMR)	Low human development	both	A H1N1	0	120	2018-12-01	2020-03-31	436	2020-04-01	2021-07-31	0.5
Dhanasekaran 2022	Northern	developing country	developing and least developed country	Southern Asia	Pakistan	Eastern Mediterranean Region (EMR)	Low human development	both	A H3N2	0	120	2018-12-01	2020-03-31	232	2020-04-01	2021-07-31	162
Dhanasekaran 2022	Northern	developing country	developing and least developed country	Southern Asia	Pakistan	Eastern Mediterranean Region (EMR)	Low human development	both	A,B	0	120	2018-12-01	2020-03-31	676	2020-04-01	2021-07-31	360
Dhanasekaran 2022	Northern	developing country	developing and least developed country	Southern Asia	Pakistan	Eastern Mediterranean Region (EMR)	Low human development	both	B	0	120	2018-12-01	2020-03-31	8	2020-04-01	2021-07-31	198
Dhanasekaran 2022	Northern	developing country	developing and least developed country	Central America Caribbean	Panama	Region of the Americas (AMR)	Very high human development	both	A	0	120	2018-12-01	2020-03-31	377	2020-04-01	2021-07-31	0.5
Dhanasekaran 2022	Northern	developing country	developing and least developed country	Central America Caribbean	Panama	Region of the Americas (AMR)	Very high human development	both	A H1N1	0	120	2018-12-01	2020-03-31	354	2020-04-01	2021-07-31	0.5
Dhanasekaran 2022	Northern	developing country	developing and least developed country	Central America Caribbean	Panama	Region of the Americas (AMR)	Very high human development	both	A H3N2	0	120	2018-12-01	2020-03-31	23	2020-04-01	2021-07-31	0.5
Dhanasekaran 2022	Northern	developing country	developing and least developed country	Central America Caribbean	Panama	Region of the Americas (AMR)	Very high human development	both	A,B	0	120	2018-12-01	2020-03-31	453	2020-04-01	2021-07-31	2
Dhanasekaran 2022	Northern	developing country	developing and least developed country	Central America Caribbean	Panama	Region of the Americas (AMR)	Very high human development	both	B	0	120	2018-12-01	2020-03-31	76	2020-04-01	2021-07-31	2
Dhanasekaran 2022	Northern	developing country	developing and least developed country	Central America Caribbean	Panama	Region of the Americas (AMR)	Very high human development	both	B Victoria	0	120	2018-12-01	2020-03-31	46	2020-04-01	2021-07-31	2
Dhanasekaran 2022	Northern	developing country	developing and least developed country	Central America Caribbean	Panama	Region of the Americas (AMR)	Very high human development	both	B Yamagata	0	120	2018-12-01	2020-03-31	28	2020-04-01	2021-07-31	0.5
Dhanasekaran 2022	Southern	developing country	developing and least developed country	Temperate South America	Paraguay	Region of the Americas (AMR)	High human development	both	A	0	120	2018-12-01	2020-03-31	1287	2020-04-01	2021-07-31	0.5
Dhanasekaran 2022	Southern	developing country	developing and least developed country	Temperate South America	Paraguay	Region of the Americas (AMR)	High human development	both	A H1N1	0	120	2018-12-01	2020-03-31	1199	2020-04-01	2021-07-31	0.5
Dhanasekaran 2022	Southern	developing country	developing and least developed country	Temperate South America	Paraguay	Region of the Americas (AMR)	High human development	both	A H3N2	0	120	2018-12-01	2020-03-31	88	2020-04-01	2021-07-31	0.5
Dhanasekaran 2022	Southern	developing country	developing and least developed country	Temperate South America	Paraguay	Region of the Americas (AMR)	High human development	both	A,B	0	120	2018-12-01	2020-03-31	1595	2020-04-01	2021-07-31	3
Dhanasekaran 2022	Southern	developing country	developing and least developed country	Temperate South America	Paraguay	Region of the Americas (AMR)	High human development	both	B	0	120	2018-12-01	2020-03-31	308	2020-04-01	2021-07-31	3
Dhanasekaran 2022	Southern	developing country	developing and least developed country	Tropical South America	Peru	Region of the Americas (AMR)	High human development	both	A	0	120	2018-12-01	2020-03-31	310	2020-04-01	2021-07-31	4
Dhanasekaran 2022	Southern	developing country	developing and least developed country	Tropical South America	Peru	Region of the Americas (AMR)	High human development	both	A H1N1	0	120	2018-12-01	2020-03-31	80	2020-04-01	2021-07-31	2
Dhanasekaran 2022	Southern	developing country	developing and least developed country	Tropical South America	Peru	Region of the Americas (AMR)	High human development	both	A H3N2	0	120	2018-12-01	2020-03-31	229	2020-04-01	2021-07-31	1
Dhanasekaran 2022	Southern	developing country	developing and least developed country	Tropical South America	Peru	Region of the Americas (AMR)	High human development	both	A,B	0	120	2018-12-01	2020-03-31	423	2020-04-01	2021-07-31	8
Dhanasekaran 2022	Southern	developing country	developing and least developed country	Tropical South America	Peru	Region of the Americas (AMR)	High human development	both	B	0	120	2018-12-01	2020-03-31	113	2020-04-01	2021-07-31	4
Dhanasekaran 2022	Southern	developing country	developing and least developed country	Tropical South America	Peru	Region of the Americas (AMR)	High human development	both	B Victoria	0	120	2018-12-01	2020-03-31	55	2020-04-01	2021-07-31	4
Dhanasekaran 2022	Southern	developing country	developing and least developed country	Tropical South America	Peru	Region of the Americas (AMR)	High human development	both	B Yamagata	0	120	2018-12-01	2020-03-31	54	2020-04-01	2021-07-31	0.5
Dhanasekaran 2022	Northern	developing country	developing and least developed country	South East Asia	Philippines	Western Pacific Region (WPR)	High human development	both	A	0	120	2018-12-01	2020-03-31	429	2020-04-01	2021-07-31	22
Dhanasekaran 2022	Northern	developing country	developing and least developed country	South East Asia	Philippines	Western Pacific Region (WPR)	High human development	both	A H1N1	0	120	2018-12-01	2020-03-31	232	2020-04-01	2021-07-31	0.5
Dhanasekaran 2022	Northern	developing country	developing and least developed country	South East Asia	Philippines	Western Pacific Region (WPR)	High human development	both	A H3N2	0	120	2018-12-01	2020-03-31	190	2020-04-01	2021-07-31	22
Dhanasekaran 2022	Northern	developing country	developing and least developed country	South East Asia	Philippines	Western Pacific Region (WPR)	High human development	both	A,B	0	120	2018-12-01	2020-03-31	684	2020-04-01	2021-07-31	35
Dhanasekaran 2022	Northern	developing country	developing and least developed country	South East Asia	Philippines	Western Pacific Region (WPR)	High human development	both	B	0	120	2018-12-01	2020-03-31	255	2020-04-01	2021-07-31	13
Dhanasekaran 2022	Northern	developing country	developing and least developed country	South East Asia	Philippines	Western Pacific Region (WPR)	High human development	both	B Victoria	0	120	2018-12-01	2020-03-31	209	2020-04-01	2021-07-31	9
Dhanasekaran 2022	Northern	developing country	developing and least developed country	South East Asia	Philippines	Western Pacific Region (WPR)	High human development	both	B Yamagata	0	120	2018-12-01	2020-03-31	7	2020-04-01	2021-07-31	0.5
Dhanasekaran 2022	Northern	developed country	developed country	Eastern Europe	Poland	European Region (EUR)	Very high human development	both	A	0	120	2018-12-01	2020-03-31	2994	2020-04-01	2021-07-31	2
Dhanasekaran 2022	Northern	developed country	developed country	Eastern Europe	Poland	European Region (EUR)	Very high human development	both	A H1N1	0	120	2018-12-01	2020-03-31	1391	2020-04-01	2021-07-31	0.5
Dhanasekaran 2022	Northern	developed country	developed country	Eastern Europe	Poland	European Region (EUR)	Very high human development	both	A H3N2	0	120	2018-12-01	2020-03-31	108	2020-04-01	2021-07-31	0.5
Dhanasekaran 2022	Northern	developed country	developed country	Eastern Europe	Poland	European Region (EUR)	Very high human development	both	A,B	0	120	2018-12-01	2020-03-31	3076	2020-04-01	2021-07-31	3
Dhanasekaran 2022	Northern	developed country	developed country	Eastern Europe	Poland	European Region (EUR)	Very high human development	both	B	0	120	2018-12-01	2020-03-31	82	2020-04-01	2021-07-31	1
Dhanasekaran 2022	Northern	developed country	developed country	South West Europe	Portugal	European Region (EUR)	Very high human development	both	A	0	120	2018-12-01	2020-03-31	8495	2020-04-01	2021-07-31	5
Dhanasekaran 2022	Northern	developed country	developed country	South West Europe	Portugal	European Region (EUR)	Very high human development	both	A H1N1	0	120	2018-12-01	2020-03-31	1947	2020-04-01	2021-07-31	1
Dhanasekaran 2022	Northern	developed country	developed country	South West Europe	Portugal	European Region (EUR)	Very high human development	both	A H3N2	0	120	2018-12-01	2020-03-31	1916	2020-04-01	2021-07-31	1
Dhanasekaran 2022	Northern	developed country	developed country	South West Europe	Portugal	European Region (EUR)	Very high human development	both	A,B	0	120	2018-12-01	2020-03-31	10304	2020-04-01	2021-07-31	11
Dhanasekaran 2022	Northern	developed country	developed country	South West Europe	Portugal	European Region (EUR)	Very high human development	both	B	0	120	2018-12-01	2020-03-31	1809	2020-04-01	2021-07-31	6
Dhanasekaran 2022	Northern	developed country	developed country	South West Europe	Portugal	European Region (EUR)	Very high human development	both	B Victoria	0	120	2018-12-01	2020-03-31	190	2020-04-01	2021-07-31	0.5
Dhanasekaran 2022	Northern	developed country	developed country	South West Europe	Portugal	European Region (EUR)	Very high human development	both	B Yamagata	0	120	2018-12-01	2020-03-31	3	2020-04-01	2021-07-31	0.5
Dhanasekaran 2022	Northern	developing country	developing and least developed country	Western Asia	Qatar	Eastern Mediterranean Region (EMR)	Very high human development	both	A	0	120	2018-12-01	2020-03-31	9553	2020-04-01	2021-07-31	2
Dhanasekaran 2022	Northern	developing country	developing and least developed country	Western Asia	Qatar	Eastern Mediterranean Region (EMR)	Very high human development	both	A H1N1	0	120	2018-12-01	2020-03-31	1413	2020-04-01	2021-07-31	0.5
Dhanasekaran 2022	Northern	developing country	developing and least developed country	Western Asia	Qatar	Eastern Mediterranean Region (EMR)	Very high human development	both	A H3N2	0	120	2018-12-01	2020-03-31	915	2020-04-01	2021-07-31	0.5
Dhanasekaran 2022	Northern	developing country	developing and least developed country	Western Asia	Qatar	Eastern Mediterranean Region (EMR)	Very high human development	both	A,B	0	120	2018-12-01	2020-03-31	13651	2020-04-01	2021-07-31	54
Dhanasekaran 2022	Northern	developing country	developing and least developed country	Western Asia	Qatar	Eastern Mediterranean Region (EMR)	Very high human development	both	B	0	120	2018-12-01	2020-03-31	4098	2020-04-01	2021-07-31	52
Dhanasekaran 2022	Northern	developing country	developing and least developed country	Eastern Europe	Romania	European Region (EUR)	Very high human development	both	A	0	120	2018-12-01	2020-03-31	2617	2020-04-01	2021-07-31	5
Dhanasekaran 2022	Northern	developing country	developing and least developed country	Eastern Europe	Romania	European Region (EUR)	Very high human development	both	A H1N1	0	120	2018-12-01	2020-03-31	1154	2020-04-01	2021-07-31	2
Dhanasekaran 2022	Northern	developing country	developing and least developed country	Eastern Europe	Romania	European Region (EUR)	Very high human development	both	A H3N2	0	120	2018-12-01	2020-03-31	858	2020-04-01	2021-07-31	2
Dhanasekaran 2022	Northern	developing country	developing and least developed country	Eastern Europe	Romania	European Region (EUR)	Very high human development	both	A,B	0	120	2018-12-01	2020-03-31	3254	2020-04-01	2021-07-31	24
Dhanasekaran 2022	Northern	developing country	developing and least developed country	Eastern Europe	Romania	European Region (EUR)	Very high human development	both	B	0	120	2018-12-01	2020-03-31	637	2020-04-01	2021-07-31	19
Dhanasekaran 2022	Northern	developing country	developing and least developed country	Eastern Europe	Russia	European Region (EUR)	Very high human development	both	A	0	120	2018-12-01	2020-03-31	27801	2020-04-01	2021-07-31	272
Dhanasekaran 2022	Northern	developing country	developing and least developed country	Eastern Europe	Russia	European Region (EUR)	Very high human development	both	A H1N1	0	120	2018-12-01	2020-03-31	16026	2020-04-01	2021-07-31	165
Dhanasekaran 2022	Northern	developing country	developing and least developed country	Eastern Europe	Russia	European Region (EUR)	Very high human development	both	A H3N2	0	120	2018-12-01	2020-03-31	8929	2020-04-01	2021-07-31	64
Dhanasekaran 2022	Northern	developing country	developing and least developed country	Eastern Europe	Russia	European Region (EUR)	Very high human development	both	A,B	0	120	2018-12-01	2020-03-31	35747	2020-04-01	2021-07-31	435
Dhanasekaran 2022	Northern	developing country	developing and least developed country	Eastern Europe	Russia	European Region (EUR)	Very high human development	both	B	0	120	2018-12-01	2020-03-31	7946	2020-04-01	2021-07-31	163
Dhanasekaran 2022	Northern	developing country	developing and least developed country	Eastern Europe	Russia	European Region (EUR)	Very high human development	both	B Victoria	0	120	2018-12-01	2020-03-31	9	2020-04-01	2021-07-31	0.5
Dhanasekaran 2022	Northern	developing country	developing and least developed country	Western Asia	Saudi Arabia	Eastern Mediterranean Region (EMR)	Very high human development	both	A	0	120	2018-12-01	2020-03-31	2370	2020-04-01	2021-07-31	5
Dhanasekaran 2022	Northern	developing country	developing and least developed country	Western Asia	Saudi Arabia	Eastern Mediterranean Region (EMR)	Very high human development	both	A H1N1	0	120	2018-12-01	2020-03-31	1317	2020-04-01	2021-07-31	3
Dhanasekaran 2022	Northern	developing country	developing and least developed country	Western Asia	Saudi Arabia	Eastern Mediterranean Region (EMR)	Very high human development	both	A,B	0	120	2018-12-01	2020-03-31	3180	2020-04-01	2021-07-31	117
Dhanasekaran 2022	Northern	developing country	developing and least developed country	Western Asia	Saudi Arabia	Eastern Mediterranean Region (EMR)	Very high human development	both	B	0	120	2018-12-01	2020-03-31	810	2020-04-01	2021-07-31	112
Dhanasekaran 2022	Northern	least developed country	developing and least developed country	Western Africa	Senegal	African Region (AFR)	Low human development	both	A	0	120	2018-12-01	2020-03-31	404	2020-04-01	2021-07-31	119
Dhanasekaran 2022	Northern	least developed country	developing and least developed country	Western Africa	Senegal	African Region (AFR)	Low human development	both	A H1N1	0	120	2018-12-01	2020-03-31	7	2020-04-01	2021-07-31	0.5
Dhanasekaran 2022	Northern	least developed country	developing and least developed country	Western Africa	Senegal	African Region (AFR)	Low human development	both	A H3N2	0	120	2018-12-01	2020-03-31	394	2020-04-01	2021-07-31	119
Dhanasekaran 2022	Northern	least developed country	developing and least developed country	Western Africa	Senegal	African Region (AFR)	Low human development	both	A,B	0	120	2018-12-01	2020-03-31	641	2020-04-01	2021-07-31	233
Dhanasekaran 2022	Northern	least developed country	developing and least developed country	Western Africa	Senegal	African Region (AFR)	Low human development	both	B	0	120	2018-12-01	2020-03-31	237	2020-04-01	2021-07-31	114
Dhanasekaran 2022	Northern	least developed country	developing and least developed country	Western Africa	Senegal	African Region (AFR)	Low human development	both	B Victoria	0	120	2018-12-01	2020-03-31	222	2020-04-01	2021-07-31	105
Dhanasekaran 2022	Northern	least developed country	developing and least developed country	Western Africa	Senegal	African Region (AFR)	Low human development	both	B Yamagata	0	120	2018-12-01	2020-03-31	13	2020-04-01	2021-07-31	0.5
Dhanasekaran 2022	Northern	least developed country	developing and least developed country	Western Africa	Sierra Leone	African Region (AFR)	Low human development	both	A	0	120	2018-12-01	2020-03-31	19	2020-04-01	2021-07-31	0.5
Dhanasekaran 2022	Northern	least developed country	developing and least developed country	Western Africa	Sierra Leone	African Region (AFR)	Low human development	both	A H1N1	0	120	2018-12-01	2020-03-31	1	2020-04-01	2021-07-31	0.5
Dhanasekaran 2022	Northern	least developed country	developing and least developed country	Western Africa	Sierra Leone	African Region (AFR)	Low human development	both	A H3N2	0	120	2018-12-01	2020-03-31	18	2020-04-01	2021-07-31	0.5
Dhanasekaran 2022	Northern	least developed country	developing and least developed country	Western Africa	Sierra Leone	African Region (AFR)	Low human development	both	A,B	0	120	2018-12-01	2020-03-31	22	2020-04-01	2021-07-31	9
Dhanasekaran 2022	Northern	least developed country	developing and least developed country	Western Africa	Sierra Leone	African Region (AFR)	Low human development	both	B	0	120	2018-12-01	2020-03-31	3	2020-04-01	2021-07-31	9
Dhanasekaran 2022	Northern	developed country	developed country	South East Asia	Singapore	Western Pacific Region (WPR)	Very high human development	both	A	0	120	2018-12-01	2020-03-31	1222	2020-04-01	2021-07-31	0.5
Dhanasekaran 2022	Northern	developed country	developed country	South East Asia	Singapore	Western Pacific Region (WPR)	Very high human development	both	A H1N1	0	120	2018-12-01	2020-03-31	808	2020-04-01	2021-07-31	0.5
Dhanasekaran 2022	Northern	developed country	developed country	South East Asia	Singapore	Western Pacific Region (WPR)	Very high human development	both	A H3N2	0	120	2018-12-01	2020-03-31	388	2020-04-01	2021-07-31	0.5
Dhanasekaran 2022	Northern	developed country	developed country	South East Asia	Singapore	Western Pacific Region (WPR)	Very high human development	both	A,B	0	120	2018-12-01	2020-03-31	1680	2020-04-01	2021-07-31	2
Dhanasekaran 2022	Northern	developed country	developed country	South East Asia	Singapore	Western Pacific Region (WPR)	Very high human development	both	B	0	120	2018-12-01	2020-03-31	458	2020-04-01	2021-07-31	2
Dhanasekaran 2022	Northern	developed country	developed country	South East Asia	Singapore	Western Pacific Region (WPR)	Very high human development	both	B Victoria	0	120	2018-12-01	2020-03-31	402	2020-04-01	2021-07-31	0.5
Dhanasekaran 2022	Northern	developed country	developed country	South East Asia	Singapore	Western Pacific Region (WPR)	Very high human development	both	B Yamagata	0	120	2018-12-01	2020-03-31	33	2020-04-01	2021-07-31	0.5
Dhanasekaran 2022	Northern	developed country	developed country	Eastern Europe	Slovakia	European Region (EUR)	Very high human development	both	A	0	120	2018-12-01	2020-03-31	682	2020-04-01	2021-07-31	12
Dhanasekaran 2022	Northern	developed country	developed country	Eastern Europe	Slovakia	European Region (EUR)	Very high human development	both	A H1N1	0	120	2018-12-01	2020-03-31	363	2020-04-01	2021-07-31	1
Dhanasekaran 2022	Northern	developed country	developed country	Eastern Europe	Slovakia	European Region (EUR)	Very high human development	both	A H3N2	0	120	2018-12-01	2020-03-31	205	2020-04-01	2021-07-31	7
Dhanasekaran 2022	Northern	developed country	developed country	Eastern Europe	Slovakia	European Region (EUR)	Very high human development	both	A,B	0	120	2018-12-01	2020-03-31	792	2020-04-01	2021-07-31	13
Dhanasekaran 2022	Northern	developed country	developed country	Eastern Europe	Slovakia	European Region (EUR)	Very high human development	both	B	0	120	2018-12-01	2020-03-31	110	2020-04-01	2021-07-31	1
Dhanasekaran 2022	Northern	developed country	developed country	Eastern Europe	Slovakia	European Region (EUR)	Very high human development	both	B Victoria	0	120	2018-12-01	2020-03-31	11	2020-04-01	2021-07-31	0.5
Dhanasekaran 2022	Northern	developed country	developed country	South West Europe	Slovenia	European Region (EUR)	Very high human development	both	A	0	120	2018-12-01	2020-03-31	5771	2020-04-01	2021-07-31	0.5
Dhanasekaran 2022	Northern	developed country	developed country	South West Europe	Slovenia	European Region (EUR)	Very high human development	both	A H1N1	0	120	2018-12-01	2020-03-31	841	2020-04-01	2021-07-31	0.5
Dhanasekaran 2022	Northern	developed country	developed country	South West Europe	Slovenia	European Region (EUR)	Very high human development	both	A H3N2	0	120	2018-12-01	2020-03-31	670	2020-04-01	2021-07-31	0.5
Dhanasekaran 2022	Northern	developed country	developed country	South West Europe	Slovenia	European Region (EUR)	Very high human development	both	A,B	0	120	2018-12-01	2020-03-31	6832	2020-04-01	2021-07-31	1
Dhanasekaran 2022	Northern	developed country	developed country	South West Europe	Slovenia	European Region (EUR)	Very high human development	both	B	0	120	2018-12-01	2020-03-31	1061	2020-04-01	2021-07-31	1
Dhanasekaran 2022	Northern	developed country	developed country	South West Europe	Slovenia	European Region (EUR)	Very high human development	both	B Victoria	0	120	2018-12-01	2020-03-31	241	2020-04-01	2021-07-31	0.5
Dhanasekaran 2022	Southern	developing country	developing and least developed country	Southern Africa	South Africa	African Region (AFR)	High human development	both	A	0	120	2018-12-01	2020-03-31	1296	2020-04-01	2021-07-31	2
Dhanasekaran 2022	Southern	developing country	developing and least developed country	Southern Africa	South Africa	African Region (AFR)	High human development	both	A H1N1	0	120	2018-12-01	2020-03-31	222	2020-04-01	2021-07-31	1
Dhanasekaran 2022	Southern	developing country	developing and least developed country	Southern Africa	South Africa	African Region (AFR)	High human development	both	A H3N2	0	120	2018-12-01	2020-03-31	1046	2020-04-01	2021-07-31	1
Dhanasekaran 2022	Southern	developing country	developing and least developed country	Southern Africa	South Africa	African Region (AFR)	High human development	both	A,B	0	120	2018-12-01	2020-03-31	1323	2020-04-01	2021-07-31	46
Dhanasekaran 2022	Southern	developing country	developing and least developed country	Southern Africa	South Africa	African Region (AFR)	High human development	both	B	0	120	2018-12-01	2020-03-31	27	2020-04-01	2021-07-31	44
Dhanasekaran 2022	Southern	developing country	developing and least developed country	Southern Africa	South Africa	African Region (AFR)	High human development	both	B Victoria	0	120	2018-12-01	2020-03-31	20	2020-04-01	2021-07-31	34
Dhanasekaran 2022	Southern	developing country	developing and least developed country	Southern Africa	South Africa	African Region (AFR)	High human development	both	B Yamagata	0	120	2018-12-01	2020-03-31	3	2020-04-01	2021-07-31	0.5
Dhanasekaran 2022	Northern	developed country	developed country	Eastern Asia	South Korea	Western Pacific Region (WPR)	Very high human development	both	A	0	120	2018-12-01	2020-03-31	2226	2020-04-01	2021-07-31	152
Dhanasekaran 2022	Northern	developed country	developed country	Eastern Asia	South Korea	Western Pacific Region (WPR)	Very high human development	both	A H1N1	0	120	2018-12-01	2020-03-31	1497	2020-04-01	2021-07-31	98
Dhanasekaran 2022	Northern	developed country	developed country	Eastern Asia	South Korea	Western Pacific Region (WPR)	Very high human development	both	A H3N2	0	120	2018-12-01	2020-03-31	729	2020-04-01	2021-07-31	54
Dhanasekaran 2022	Northern	developed country	developed country	Eastern Asia	South Korea	Western Pacific Region (WPR)	Very high human development	both	A,B	0	120	2018-12-01	2020-03-31	3014	2020-04-01	2021-07-31	200
Dhanasekaran 2022	Northern	developed country	developed country	Eastern Asia	South Korea	Western Pacific Region (WPR)	Very high human development	both	B	0	120	2018-12-01	2020-03-31	788	2020-04-01	2021-07-31	48
Dhanasekaran 2022	Northern	developed country	developed country	South West Europe	Spain	European Region (EUR)	Very high human development	both	A	0	120	2018-12-01	2020-03-31	24348	2020-04-01	2021-07-31	17
Dhanasekaran 2022	Northern	developed country	developed country	South West Europe	Spain	European Region (EUR)	Very high human development	both	A H1N1	0	120	2018-12-01	2020-03-31	6993	2020-04-01	2021-07-31	5
Dhanasekaran 2022	Northern	developed country	developed country	South West Europe	Spain	European Region (EUR)	Very high human development	both	A H3N2	0	120	2018-12-01	2020-03-31	5163	2020-04-01	2021-07-31	1
Dhanasekaran 2022	Northern	developed country	developed country	South West Europe	Spain	European Region (EUR)	Very high human development	both	A,B	0	120	2018-12-01	2020-03-31	27278	2020-04-01	2021-07-31	29
Dhanasekaran 2022	Northern	developed country	developed country	South West Europe	Spain	European Region (EUR)	Very high human development	both	B	0	120	2018-12-01	2020-03-31	2930	2020-04-01	2021-07-31	12
Dhanasekaran 2022	Northern	developed country	developed country	South West Europe	Spain	European Region (EUR)	Very high human development	both	B Victoria	0	120	2018-12-01	2020-03-31	2	2020-04-01	2021-07-31	0.5
Dhanasekaran 2022	Northern	developing country	developing and least developed country	Southern Asia	Sri Lanka	South-East Asian Region (SEAR)	High human development	both	A	0	120	2018-12-01	2020-03-31	1030	2020-04-01	2021-07-31	0.5
Dhanasekaran 2022	Northern	developing country	developing and least developed country	Southern Asia	Sri Lanka	South-East Asian Region (SEAR)	High human development	both	A H1N1	0	120	2018-12-01	2020-03-31	535	2020-04-01	2021-07-31	0.5
Dhanasekaran 2022	Northern	developing country	developing and least developed country	Southern Asia	Sri Lanka	South-East Asian Region (SEAR)	High human development	both	A H3N2	0	120	2018-12-01	2020-03-31	286	2020-04-01	2021-07-31	0.5
Dhanasekaran 2022	Northern	developing country	developing and least developed country	Southern Asia	Sri Lanka	South-East Asian Region (SEAR)	High human development	both	A,B	0	120	2018-12-01	2020-03-31	1479	2020-04-01	2021-07-31	6
Dhanasekaran 2022	Northern	developing country	developing and least developed country	Southern Asia	Sri Lanka	South-East Asian Region (SEAR)	High human development	both	B	0	120	2018-12-01	2020-03-31	449	2020-04-01	2021-07-31	6
Dhanasekaran 2022	Northern	developed country	developed country	Northern Europe	Sweden	European Region (EUR)	Very high human development	both	A	0	120	2018-12-01	2020-03-31	19698	2020-04-01	2021-07-31	19
Dhanasekaran 2022	Northern	developed country	developed country	Northern Europe	Sweden	European Region (EUR)	Very high human development	both	A H1N1	0	120	2018-12-01	2020-03-31	650	2020-04-01	2021-07-31	0.5
Dhanasekaran 2022	Northern	developed country	developed country	Northern Europe	Sweden	European Region (EUR)	Very high human development	both	A H3N2	0	120	2018-12-01	2020-03-31	625	2020-04-01	2021-07-31	8
Dhanasekaran 2022	Northern	developed country	developed country	Northern Europe	Sweden	European Region (EUR)	Very high human development	both	A,B	0	120	2018-12-01	2020-03-31	22593	2020-04-01	2021-07-31	64
Dhanasekaran 2022	Northern	developed country	developed country	Northern Europe	Sweden	European Region (EUR)	Very high human development	both	B	0	120	2018-12-01	2020-03-31	2895	2020-04-01	2021-07-31	45
Dhanasekaran 2022	Northern	developed country	developed country	Northern Europe	Sweden	European Region (EUR)	Very high human development	both	B Victoria	0	120	2018-12-01	2020-03-31	280	2020-04-01	2021-07-31	5
Dhanasekaran 2022	Northern	developed country	developed country	South West Europe	Switzerland	European Region (EUR)	Very high human development	both	A	0	120	2018-12-01	2020-03-31	21702	2020-04-01	2021-07-31	23
Dhanasekaran 2022	Northern	developed country	developed country	South West Europe	Switzerland	European Region (EUR)	Very high human development	both	A H1N1	0	120	2018-12-01	2020-03-31	557	2020-04-01	2021-07-31	0.5
Dhanasekaran 2022	Northern	developed country	developed country	South West Europe	Switzerland	European Region (EUR)	Very high human development	both	A H3N2	0	120	2018-12-01	2020-03-31	438	2020-04-01	2021-07-31	0.5
Dhanasekaran 2022	Northern	developed country	developed country	South West Europe	Switzerland	European Region (EUR)	Very high human development	both	A,B	0	120	2018-12-01	2020-03-31	24582	2020-04-01	2021-07-31	38
Dhanasekaran 2022	Northern	developed country	developed country	South West Europe	Switzerland	European Region (EUR)	Very high human development	both	B	0	120	2018-12-01	2020-03-31	2880	2020-04-01	2021-07-31	15
Dhanasekaran 2022	Northern	developed country	developed country	South West Europe	Switzerland	European Region (EUR)	Very high human development	both	B Victoria	0	120	2018-12-01	2020-03-31	165	2020-04-01	2021-07-31	0.5
Dhanasekaran 2022	Northern	developed country	developed country	South West Europe	Switzerland	European Region (EUR)	Very high human development	both	B Yamagata	0	120	2018-12-01	2020-03-31	1	2020-04-01	2021-07-31	0.5
Dhanasekaran 2022	Southern	least developed country	developing and least developed country	Eastern Africa	Tanzania	African Region (AFR)	Medium human development	both	A	0	120	2018-12-01	2020-03-31	253	2020-04-01	2021-07-31	10
Dhanasekaran 2022	Southern	least developed country	developing and least developed country	Eastern Africa	Tanzania	African Region (AFR)	Medium human development	both	A H1N1	0	120	2018-12-01	2020-03-31	60	2020-04-01	2021-07-31	2
Dhanasekaran 2022	Southern	least developed country	developing and least developed country	Eastern Africa	Tanzania	African Region (AFR)	Medium human development	both	A H3N2	0	120	2018-12-01	2020-03-31	193	2020-04-01	2021-07-31	8
Dhanasekaran 2022	Southern	least developed country	developing and least developed country	Eastern Africa	Tanzania	African Region (AFR)	Medium human development	both	A,B	0	120	2018-12-01	2020-03-31	315	2020-04-01	2021-07-31	29
Dhanasekaran 2022	Southern	least developed country	developing and least developed country	Eastern Africa	Tanzania	African Region (AFR)	Medium human development	both	B	0	120	2018-12-01	2020-03-31	62	2020-04-01	2021-07-31	19
Dhanasekaran 2022	Northern	developing country	developing and least developed country	South East Asia	Thailand	South-East Asian Region (SEAR)	High human development	both	A	0	120	2018-12-01	2020-03-31	1024	2020-04-01	2021-07-31	43
Dhanasekaran 2022	Northern	developing country	developing and least developed country	South East Asia	Thailand	South-East Asian Region (SEAR)	High human development	both	A H1N1	0	120	2018-12-01	2020-03-31	560	2020-04-01	2021-07-31	7
Dhanasekaran 2022	Northern	developing country	developing and least developed country	South East Asia	Thailand	South-East Asian Region (SEAR)	High human development	both	A H3N2	0	120	2018-12-01	2020-03-31	464	2020-04-01	2021-07-31	36
Dhanasekaran 2022	Northern	developing country	developing and least developed country	South East Asia	Thailand	South-East Asian Region (SEAR)	High human development	both	A,B	0	120	2018-12-01	2020-03-31	1876	2020-04-01	2021-07-31	46
Dhanasekaran 2022	Northern	developing country	developing and least developed country	South East Asia	Thailand	South-East Asian Region (SEAR)	High human development	both	B	0	120	2018-12-01	2020-03-31	852	2020-04-01	2021-07-31	3
Dhanasekaran 2022	Northern	developing country	developing and least developed country	South East Asia	Thailand	South-East Asian Region (SEAR)	High human development	both	B Victoria	0	120	2018-12-01	2020-03-31	776	2020-04-01	2021-07-31	0.5
Dhanasekaran 2022	Northern	developing country	developing and least developed country	South East Asia	Thailand	South-East Asian Region (SEAR)	High human development	both	B Yamagata	0	120	2018-12-01	2020-03-31	14	2020-04-01	2021-07-31	0.5
Dhanasekaran 2022	Southern	least developed country	developing and least developed country	South East Asia	Timor-Leste	South-East Asian Region (SEAR)	Medium human development	both	A	0	120	2018-12-01	2020-03-31	142	2020-04-01	2021-07-31	52
Dhanasekaran 2022	Southern	least developed country	developing and least developed country	South East Asia	Timor-Leste	South-East Asian Region (SEAR)	Medium human development	both	A H1N1	0	120	2018-12-01	2020-03-31	110	2020-04-01	2021-07-31	12
Dhanasekaran 2022	Southern	least developed country	developing and least developed country	South East Asia	Timor-Leste	South-East Asian Region (SEAR)	Medium human development	both	A H3N2	0	120	2018-12-01	2020-03-31	32	2020-04-01	2021-07-31	40
Dhanasekaran 2022	Southern	least developed country	developing and least developed country	South East Asia	Timor-Leste	South-East Asian Region (SEAR)	Medium human development	both	A,B	0	120	2018-12-01	2020-03-31	247	2020-04-01	2021-07-31	53
Dhanasekaran 2022	Southern	least developed country	developing and least developed country	South East Asia	Timor-Leste	South-East Asian Region (SEAR)	Medium human development	both	B	0	120	2018-12-01	2020-03-31	105	2020-04-01	2021-07-31	1
Dhanasekaran 2022	Southern	least developed country	developing and least developed country	South East Asia	Timor-Leste	South-East Asian Region (SEAR)	Medium human development	both	B Victoria	0	120	2018-12-01	2020-03-31	103	2020-04-01	2021-07-31	1
Dhanasekaran 2022	Southern	least developed country	developing and least developed country	South East Asia	Timor-Leste	South-East Asian Region (SEAR)	Medium human development	both	B Yamagata	0	120	2018-12-01	2020-03-31	2	2020-04-01	2021-07-31	0.5
Dhanasekaran 2022	Northern	least developed country	developing and least developed country	Western Africa	Togo	African Region (AFR)	Medium human development	both	A	0	120	2018-12-01	2020-03-31	359	2020-04-01	2021-07-31	238
Dhanasekaran 2022	Northern	least developed country	developing and least developed country	Western Africa	Togo	African Region (AFR)	Medium human development	both	A H1N1	0	120	2018-12-01	2020-03-31	12	2020-04-01	2021-07-31	226
Dhanasekaran 2022	Northern	least developed country	developing and least developed country	Western Africa	Togo	African Region (AFR)	Medium human development	both	A H3N2	0	120	2018-12-01	2020-03-31	341	2020-04-01	2021-07-31	12
Dhanasekaran 2022	Northern	least developed country	developing and least developed country	Western Africa	Togo	African Region (AFR)	Medium human development	both	A,B	0	120	2018-12-01	2020-03-31	563	2020-04-01	2021-07-31	242
Dhanasekaran 2022	Northern	least developed country	developing and least developed country	Western Africa	Togo	African Region (AFR)	Medium human development	both	B	0	120	2018-12-01	2020-03-31	204	2020-04-01	2021-07-31	4
Dhanasekaran 2022	Northern	least developed country	developing and least developed country	Eastern Africa	Uganda	African Region (AFR)	Medium human development	both	A	0	120	2018-12-01	2020-03-31	130	2020-04-01	2021-07-31	53
Dhanasekaran 2022	Northern	least developed country	developing and least developed country	Eastern Africa	Uganda	African Region (AFR)	Medium human development	both	A H1N1	0	120	2018-12-01	2020-03-31	52	2020-04-01	2021-07-31	2
Dhanasekaran 2022	Northern	least developed country	developing and least developed country	Eastern Africa	Uganda	African Region (AFR)	Medium human development	both	A H3N2	0	120	2018-12-01	2020-03-31	72	2020-04-01	2021-07-31	48
Dhanasekaran 2022	Northern	least developed country	developing and least developed country	Eastern Africa	Uganda	African Region (AFR)	Medium human development	both	A,B	0	120	2018-12-01	2020-03-31	194	2020-04-01	2021-07-31	54
Dhanasekaran 2022	Northern	least developed country	developing and least developed country	Eastern Africa	Uganda	African Region (AFR)	Medium human development	both	B	0	120	2018-12-01	2020-03-31	64	2020-04-01	2021-07-31	1
Dhanasekaran 2022	Northern	developing country	developing and least developed country	Eastern Europe	Ukraine	European Region (EUR)	High human development	both	A	0	120	2018-12-01	2020-03-31	1887	2020-04-01	2021-07-31	43
Dhanasekaran 2022	Northern	developing country	developing and least developed country	Eastern Europe	Ukraine	European Region (EUR)	High human development	both	A H1N1	0	120	2018-12-01	2020-03-31	846	2020-04-01	2021-07-31	24
Dhanasekaran 2022	Northern	developing country	developing and least developed country	Eastern Europe	Ukraine	European Region (EUR)	High human development	both	A H3N2	0	120	2018-12-01	2020-03-31	441	2020-04-01	2021-07-31	1
Dhanasekaran 2022	Northern	developing country	developing and least developed country	Eastern Europe	Ukraine	European Region (EUR)	High human development	both	A,B	0	120	2018-12-01	2020-03-31	2012	2020-04-01	2021-07-31	48
Dhanasekaran 2022	Northern	developing country	developing and least developed country	Eastern Europe	Ukraine	European Region (EUR)	High human development	both	B	0	120	2018-12-01	2020-03-31	125	2020-04-01	2021-07-31	5
Dhanasekaran 2022	Northern	developing country	developing and least developed country	Western Asia	United Arab Emirates	Eastern Mediterranean Region (EMR)	Very high human development	both	A	0	120	2018-12-01	2020-03-31	111	2020-04-01	2021-07-31	6
Dhanasekaran 2022	Northern	developing country	developing and least developed country	Western Asia	United Arab Emirates	Eastern Mediterranean Region (EMR)	Very high human development	both	A H1N1	0	120	2018-12-01	2020-03-31	84	2020-04-01	2021-07-31	0.5
Dhanasekaran 2022	Northern	developing country	developing and least developed country	Western Asia	United Arab Emirates	Eastern Mediterranean Region (EMR)	Very high human development	both	A H3N2	0	120	2018-12-01	2020-03-31	27	2020-04-01	2021-07-31	6
Dhanasekaran 2022	Northern	developing country	developing and least developed country	Western Asia	United Arab Emirates	Eastern Mediterranean Region (EMR)	Very high human development	both	A,B	0	120	2018-12-01	2020-03-31	183	2020-04-01	2021-07-31	9
Dhanasekaran 2022	Northern	developing country	developing and least developed country	Western Asia	United Arab Emirates	Eastern Mediterranean Region (EMR)	Very high human development	both	B	0	120	2018-12-01	2020-03-31	72	2020-04-01	2021-07-31	3
Dhanasekaran 2022	Northern	developing country	developing and least developed country	Western Asia	United Arab Emirates	Eastern Mediterranean Region (EMR)	Very high human development	both	B Victoria	0	120	2018-12-01	2020-03-31	13	2020-04-01	2021-07-31	3
Dhanasekaran 2022	Northern	developed country	developed country	North America	United States	Region of the Americas (AMR)	Very high human development	both	A	0	120	2018-12-01	2020-03-31	369159	2020-04-01	2021-07-31	1481
Dhanasekaran 2022	Northern	developed country	developed country	North America	United States	Region of the Americas (AMR)	Very high human development	both	A H1N1	0	120	2018-12-01	2020-03-31	45788	2020-04-01	2021-07-31	170
Dhanasekaran 2022	Northern	developed country	developed country	North America	United States	Region of the Americas (AMR)	Very high human development	both	A H3N2	0	120	2018-12-01	2020-03-31	20174	2020-04-01	2021-07-31	24
Dhanasekaran 2022	Northern	developed country	developed country	North America	United States	Region of the Americas (AMR)	Very high human development	both	A,B	0	120	2018-12-01	2020-03-31	518591	2020-04-01	2021-07-31	3190
Dhanasekaran 2022	Northern	developed country	developed country	North America	United States	Region of the Americas (AMR)	Very high human development	both	B	0	120	2018-12-01	2020-03-31	149432	2020-04-01	2021-07-31	1709
Dhanasekaran 2022	Northern	developed country	developed country	North America	United States	Region of the Americas (AMR)	Very high human development	both	B Victoria	0	120	2018-12-01	2020-03-31	16202	2020-04-01	2021-07-31	21
Dhanasekaran 2022	Northern	developed country	developed country	North America	United States	Region of the Americas (AMR)	Very high human development	both	B Yamagata	0	120	2018-12-01	2020-03-31	630	2020-04-01	2021-07-31	8
Dhanasekaran 2022	Northern	developing country	developing and least developed country	South East Asia	Vietnam	Western Pacific Region (WPR)	High human development	both	A	0	120	2018-12-01	2020-03-31	230	2020-04-01	2021-07-31	162
Dhanasekaran 2022	Northern	developing country	developing and least developed country	South East Asia	Vietnam	Western Pacific Region (WPR)	High human development	both	A H1N1	0	120	2018-12-01	2020-03-31	204	2020-04-01	2021-07-31	0.5
Dhanasekaran 2022	Northern	developing country	developing and least developed country	South East Asia	Vietnam	Western Pacific Region (WPR)	High human development	both	A H3N2	0	120	2018-12-01	2020-03-31	26	2020-04-01	2021-07-31	162
Dhanasekaran 2022	Northern	developing country	developing and least developed country	South East Asia	Vietnam	Western Pacific Region (WPR)	High human development	both	A,B	0	120	2018-12-01	2020-03-31	414	2020-04-01	2021-07-31	162
Dhanasekaran 2022	Northern	developing country	developing and least developed country	South East Asia	Vietnam	Western Pacific Region (WPR)	High human development	both	B	0	120	2018-12-01	2020-03-31	184	2020-04-01	2021-07-31	0.5
Dhanasekaran 2022	Northern	developing country	developing and least developed country	South East Asia	Vietnam	Western Pacific Region (WPR)	High human development	both	B Victoria	0	120	2018-12-01	2020-03-31	55	2020-04-01	2021-07-31	0.5
Dhanasekaran 2022	Northern	developing country	developing and least developed country	South East Asia	Vietnam	Western Pacific Region (WPR)	High human development	both	B Yamagata	0	120	2018-12-01	2020-03-31	10	2020-04-01	2021-07-31	0.5
Dhanasekaran 2022	Northern	least developed country	developing and least developed country	Western Asia	Yemen	Eastern Mediterranean Region (EMR)	Low human development	both	A	0	120	2018-12-01	2020-03-31	294	2020-04-01	2021-07-31	0.5
Dhanasekaran 2022	Northern	least developed country	developing and least developed country	Western Asia	Yemen	Eastern Mediterranean Region (EMR)	Low human development	both	A H1N1	0	120	2018-12-01	2020-03-31	265	2020-04-01	2021-07-31	0.5
Dhanasekaran 2022	Northern	least developed country	developing and least developed country	Western Asia	Yemen	Eastern Mediterranean Region (EMR)	Low human development	both	A H3N2	0	120	2018-12-01	2020-03-31	16	2020-04-01	2021-07-31	0.5
Dhanasekaran 2022	Northern	least developed country	developing and least developed country	Western Asia	Yemen	Eastern Mediterranean Region (EMR)	Low human development	both	A,B	0	120	2018-12-01	2020-03-31	311	2020-04-01	2021-07-31	4
Dhanasekaran 2022	Northern	least developed country	developing and least developed country	Western Asia	Yemen	Eastern Mediterranean Region (EMR)	Low human development	both	B	0	120	2018-12-01	2020-03-31	17	2020-04-01	2021-07-31	4
Dong 2021	Northern	developing country	developing and least developed country	Eastern Asia	China	Western Pacific Region (WPR)	Very high human development	both	A,B	0	120	2015-02-01	2020-01-31	3456	2020-02-01	2021-01-31	62
Dong 2021	Northern	developing country	developing and least developed country	Eastern Asia	China	Western Pacific Region (WPR)	Very high human development	both	A,B	0	18	2015-02-01	2020-01-31	879	2020-02-01	2021-01-31	15
Dong 2021	Northern	developing country	developing and least developed country	Eastern Asia	China	Western Pacific Region (WPR)	Very high human development	both	A,B	18	120	2015-02-01	2020-01-31	2577	2020-02-01	2021-01-31	47
Doroshenko 2021	Northern	developed country	developed country	North America	Canada	Region of the Americas (AMR)	Very high human development	both	A,B	0	120	2017-05-08	2019-07-28	18015	2020-03-09	2020-07-26	790
Du 2021	Northern	developing country	developing and least developed country	Eastern Asia	China	Western Pacific Region (WPR)	Very high human development	both	A	0	14	2017-12-01	2020-02-29	11337	2020-12-01	2021-02-28	2
Du 2021	Northern	developing country	developing and least developed country	Eastern Asia	China	Western Pacific Region (WPR)	Very high human development	both	A	14	120	2017-12-01	2020-02-29	2694	2020-12-01	2021-02-28	0.5
Feng 2023	Northern	developing country	developing and least developed country	Eastern Asia	China	Western Pacific Region (WPR)	Very high human development	inpatient	A	0	0.5	2018-11-01	2019-04-30	13	2020-11-01	2021-04-30	4
Feng 2023	Northern	developing country	developing and least developed country	Eastern Asia	China	Western Pacific Region (WPR)	Very high human development	inpatient	B	0	0.5	2018-11-01	2019-04-30	2	2020-11-01	2021-04-30	3
Feng 2023	Northern	developing country	developing and least developed country	Eastern Asia	China	Western Pacific Region (WPR)	Very high human development	inpatient	A	0	18	2018-11-01	2019-04-30	28	2020-11-01	2021-04-30	16
Feng 2023	Northern	developing country	developing and least developed country	Eastern Asia	China	Western Pacific Region (WPR)	Very high human development	inpatient	B	0	18	2018-11-01	2019-04-30	9	2020-11-01	2021-04-30	13
Feng 2023	Northern	developing country	developing and least developed country	Eastern Asia	China	Western Pacific Region (WPR)	Very high human development	inpatient	A	0.5	1	2018-11-01	2019-04-30	5	2020-11-01	2021-04-30	3
Feng 2023	Northern	developing country	developing and least developed country	Eastern Asia	China	Western Pacific Region (WPR)	Very high human development	inpatient	B	0.5	1	2018-11-01	2019-04-30	1	2020-11-01	2021-04-30	1
Feng 2023	Northern	developing country	developing and least developed country	Eastern Asia	China	Western Pacific Region (WPR)	Very high human development	inpatient	A	1	3	2018-11-01	2019-04-30	6	2020-11-01	2021-04-30	7
Feng 2023	Northern	developing country	developing and least developed country	Eastern Asia	China	Western Pacific Region (WPR)	Very high human development	inpatient	B	1	3	2018-11-01	2019-04-30	4	2020-11-01	2021-04-30	4
Feng 2023	Northern	developing country	developing and least developed country	Eastern Asia	China	Western Pacific Region (WPR)	Very high human development	inpatient	A	3	5	2018-11-01	2019-04-30	1	2020-11-01	2021-04-30	2
Feng 2023	Northern	developing country	developing and least developed country	Eastern Asia	China	Western Pacific Region (WPR)	Very high human development	inpatient	B	3	5	2018-11-01	2019-04-30	1	2020-11-01	2021-04-30	3
Feng 2023	Northern	developing country	developing and least developed country	Eastern Asia	China	Western Pacific Region (WPR)	Very high human development	inpatient	A	5	18	2018-11-01	2019-04-30	2	2020-11-01	2021-04-30	0.5
Feng 2023	Northern	developing country	developing and least developed country	Eastern Asia	China	Western Pacific Region (WPR)	Very high human development	inpatient	B	5	18	2018-11-01	2019-04-30	1	2020-11-01	2021-04-30	2
Feng 2023	Northern	developing country	developing and least developed country	Eastern Asia	China	Western Pacific Region (WPR)	Very high human development	inpatient	A	0	18	2018-11-01	2019-04-30	9	2020-11-01	2021-04-30	7
Feng 2023	Northern	developing country	developing and least developed country	Eastern Asia	China	Western Pacific Region (WPR)	Very high human development	inpatient	B	0	18	2018-11-01	2019-04-30	7	2020-11-01	2021-04-30	1
Feng 2023	Northern	developing country	developing and least developed country	Eastern Asia	China	Western Pacific Region (WPR)	Very high human development	inpatient	A	0	18	2018-11-01	2019-04-30	19	2020-11-01	2021-04-30	9
Feng 2023	Northern	developing country	developing and least developed country	Eastern Asia	China	Western Pacific Region (WPR)	Very high human development	inpatient	B	0	18	2018-11-01	2019-04-30	2	2020-11-01	2021-04-30	12
Fukuda 2021	Northern	developed country	developed country	Eastern Asia	Japan	Western Pacific Region (WPR)	Very high human development	inpatient	A,B	0	15	2019-07-01	2020-02-28	308	2020-03-01	2021-02-28	8
Fukuda 2021	Northern	developed country	developed country	Eastern Asia	Japan	Western Pacific Region (WPR)	Very high human development	inpatient	A	0	15	2019-07-01	2020-02-28	269	2020-03-01	2021-02-28	2
Fukuda 2021	Northern	developed country	developed country	Eastern Asia	Japan	Western Pacific Region (WPR)	Very high human development	inpatient	B	0	15	2019-07-01	2020-02-28	39	2020-03-01	2021-02-28	6
Fukuda 2023	Northern	developed country	developed country	Eastern Asia	Japan	Western Pacific Region (WPR)	Very high human development	inpatient	A,B	0	18	2019-07-01	2020-02-29	308	2020-07-01	2021-02-28	0.5
Fukuda 2023	Northern	developed country	developed country	Eastern Asia	Japan	Western Pacific Region (WPR)	Very high human development	inpatient	A	0	18	2019-07-01	2020-02-29	269	2020-03-01	2022-06-30	2
Fukuda 2023	Northern	developed country	developed country	Eastern Asia	Japan	Western Pacific Region (WPR)	Very high human development	inpatient	B	0	18	2019-07-01	2020-02-29	39	2020-03-01	2022-06-30	6
García-García 2022	Northern	developed country	developed country	South West Europe	Spain	European Region (EUR)	Very high human development	inpatient	A,B	0	14	2018-03-01	2019-09-30	1061	2020-03-01	2021-09-30	39
George 2022	Southern	developed country	developed country	Oceania Melanesia and Polynesia	Australia	Western Pacific Region (WPR)	Very high human development	both	A,B	0	120	2019-01-01	2019-12-31	313465	2020-01-01	2021-12-31	22102
Gilca 2022	Northern	developed country	developed country	North America	Canada	Region of the Americas (AMR)	Very high human development	inpatient	A,B	0	120	2012-12-03	2019-04-07	1841	2020-09-27	2022-06-18	1
Giraud-Gatineau 2022	Northern	developed country	developed country	South West Europe	France	European Region (EUR)	Very high human development	both	A	0	120	2017-01-01	2019-12-31	4858	2020-01-01	2021-02-28	1686
Giraud-Gatineau 2022	Northern	developed country	developed country	South West Europe	France	European Region (EUR)	Very high human development	both	B	0	120	2017-01-01	2019-12-31	1024	2020-01-01	2021-02-28	1435
Giraud-Gatineau 2022	Northern	developed country	developed country	South West Europe	France	European Region (EUR)	Very high human development	both	A,B	0	120	2017-01-01	2019-12-31	5872	2020-01-01	2021-02-28	3119
Giraud-Gatineau 2022	Northern	developed country	developed country	South West Europe	France	European Region (EUR)	Very high human development	both	A	0	120	2017-01-01	2019-12-31	811	2020-01-01	2021-02-28	500
Giraud-Gatineau 2022	Northern	developed country	developed country	South West Europe	France	European Region (EUR)	Very high human development	both	B	0	120	2017-01-01	2019-12-31	63	2020-01-01	2021-02-28	258
Giraud-Gatineau 2022	Northern	developed country	developed country	South West Europe	France	European Region (EUR)	Very high human development	both	A,B	0	120	2017-10-01	2020-02-29	5735	2020-10-01	2021-02-28	1
Giraud-Gatineau 2022	Northern	developed country	developed country	South West Europe	France	European Region (EUR)	Very high human development	both	A	0	120	2017-10-01	2020-02-29	4273	2020-10-01	2021-02-28	0.5
Giraud-Gatineau 2022	Northern	developed country	developed country	South West Europe	France	European Region (EUR)	Very high human development	both	B	0	120	2017-10-01	2020-02-29	1472	2020-10-01	2021-02-28	1
Groves 2021	Northern	developed country	developed country	North America	Canada	Region of the Americas (AMR)	Very high human development	both	A,B	0	120	2014-08-25	2020-03-08	152094	2020-08-24	2021-03-14	65
Guo 2022	Northern	developed country	developed country	Eastern Asia	Taiwan	Western Pacific Region (WPR)	High human development	inpatient	A,B	0	18	2018-01-01	2019-12-31	165	2020-01-01	2020-12-31	40
Habbous 2023	Northern	developed country	developed country	North America	Canada	Region of the Americas (AMR)	Very high human development	inpatient	A,B	0	120	2017-07-01	2019-06-30	18254	2020-07-01	2022-03-25	232
Haddadin 2022	Northern	developed country	developed country	North America	United States	Region of the Americas (AMR)	Very high human development	both	A,B	0	120	2018-04-01	2020-02-29	922	2020-03-01	2021-07-31	147
Haddadin 2022	Northern	developed country	developed country	North America	United States	Region of the Americas (AMR)	Very high human development	both	A,B	0	5	2018-04-01	2020-02-29	302	2020-03-01	2021-07-31	25
Haddadin 2022	Northern	developed country	developed country	North America	United States	Region of the Americas (AMR)	Very high human development	both	A,B	5	18	2018-04-01	2020-02-29	205	2020-03-01	2021-07-31	22
Haddadin 2022	Northern	developed country	developed country	North America	United States	Region of the Americas (AMR)	Very high human development	both	A,B	18	64	2018-04-01	2020-02-29	325	2020-03-01	2021-07-31	80
Haddadin 2022	Northern	developed country	developed country	North America	United States	Region of the Americas (AMR)	Very high human development	both	A,B	65	120	2018-04-01	2020-02-29	90	2020-03-01	2021-07-31	20
Heinzinger 2021	Northern	developed country	developed country	South West Europe	Germany	European Region (EUR)	Very high human development	outpatient	A H1N1	0	120	2019-09-23	2020-03-31	202	2020-09-14	2021-03-21	0.5
Heinzinger 2021	Northern	developed country	developed country	South West Europe	Germany	European Region (EUR)	Very high human development	outpatient	A H3N2	0	120	2019-09-23	2020-03-31	144	2020-09-14	2021-03-21	2
Heinzinger 2021	Northern	developed country	developed country	South West Europe	Germany	European Region (EUR)	Very high human development	outpatient	B Victoria	0	120	2019-09-23	2020-03-31	129	2020-09-14	2021-03-21	1
Heinzinger 2021	Northern	developed country	developed country	South West Europe	Germany	European Region (EUR)	Very high human development	outpatient	B Yamagata	0	120	2019-09-23	2020-03-31	22	2020-09-14	2021-03-21	0.5
Heinzinger 2021	Northern	developed country	developed country	South West Europe	Germany	European Region (EUR)	Very high human development	outpatient	A,B	0	120	2019-09-23	2020-03-31	537	2020-09-14	2021-03-21	3
Hirae 2023	Northern	developed country	developed country	Eastern Asia	Japan	Western Pacific Region (WPR)	Very high human development	both	A,B	0	120	2015-01-01	2019-12-31	8272550	2020-01-01	2021-12-31	563000
Hsu 2021	Northern	developed country	developed country	Eastern Asia	Taiwan	Western Pacific Region (WPR)	High human development	both	A,B	0	18	2015-01-01	2019-12-31	852	2020-01-01	2020-12-31	32
Hu 2021	Northern	developing country	developing and least developed country	Eastern Asia	China	Western Pacific Region (WPR)	Very high human development	both	A,B	0	120	2017-01-01	2019-12-31	4716247	2020-01-01	2020-12-31	1226804
Hu 2022	Northern	developed country	developed country	North America	United States	Region of the Americas (AMR)	Very high human development	outpatient	A H1N1	0	120	2016-12-03	2020-03-14	3429	2020-11-09	2021-05-16	1
Hu 2022	Northern	developed country	developed country	North America	United States	Region of the Americas (AMR)	Very high human development	outpatient	A H3N2	0	120	2016-12-03	2020-03-14	4233	2020-11-09	2021-05-16	53
Hu 2022	Northern	developed country	developed country	North America	United States	Region of the Americas (AMR)	Very high human development	outpatient	B	0	120	2016-12-03	2020-03-14	2375	2020-11-09	2021-05-16	3
Huang 2022	Northern	developing country	developing and least developed country	Eastern Asia	China	Western Pacific Region (WPR)	Very high human development	both	A,B	0	120	2018-10-01	2020-01-03	1436457	2020-01-04	2020-09-30	2359845
Huang 2022	Northern	developed country	developed country	North America	United States	Region of the Americas (AMR)	Very high human development	both	A,B	0	120	2018-10-01	2020-01-19	948202	2020-01-20	2020-09-30	463557
Huang 2022	Northern	developed country	developed country	Eastern Asia	Japan	Western Pacific Region (WPR)	Very high human development	both	A,B	0	120	2018-10-01	2020-01-13	2391264	2020-01-14	2020-09-30	405908
Huang 2022	Northern	developed country	developed country	South East Asia	Singapore	Western Pacific Region (WPR)	Very high human development	both	A,B	0	120	2018-10-01	2020-01-22	7677	2020-01-23	2020-09-30	533
Hwang 2023	Northern	developed country	developed country	Eastern Asia	South Korea	Western Pacific Region (WPR)	Very high human development	both	A,B	0	120	2010-01-01	2019-12-31	12815062	2020-01-01	2020-12-31	825864
Hwang 2023	Northern	developed country	developed country	Eastern Asia	South Korea	Western Pacific Region (WPR)	Very high human development	both	A,B	0	5	2010-01-01	2019-12-31	2646537	2020-01-01	2020-12-31	119380
Hwang 2023	Northern	developed country	developed country	Eastern Asia	South Korea	Western Pacific Region (WPR)	Very high human development	both	A,B	5	20	2010-01-01	2019-12-31	4817677	2020-01-01	2020-12-31	216131
Hwang 2023	Northern	developed country	developed country	Eastern Asia	South Korea	Western Pacific Region (WPR)	Very high human development	both	A,B	20	50	2010-01-01	2019-12-31	3391758	2020-01-01	2020-12-31	322220
Hwang 2023	Northern	developed country	developed country	Eastern Asia	South Korea	Western Pacific Region (WPR)	Very high human development	both	A,B	50	60	2010-01-01	2019-12-31	971791	2020-01-01	2020-12-31	79925
Hwang 2023	Northern	developed country	developed country	Eastern Asia	South Korea	Western Pacific Region (WPR)	Very high human development	both	A,B	60	70	2010-01-01	2019-12-31	545265	2020-01-01	2020-12-31	51197
Hwang 2023	Northern	developed country	developed country	Eastern Asia	South Korea	Western Pacific Region (WPR)	Very high human development	both	A,B	70	80	2010-01-01	2019-12-31	304255	2020-01-01	2020-12-31	24746
Hwang 2023	Northern	developed country	developed country	Eastern Asia	South Korea	Western Pacific Region (WPR)	Very high human development	both	A,B	80	120	2010-01-01	2019-12-31	137779	2020-01-01	2020-12-31	12265
Ippolito 2021	Northern	developed country	developed country	South West Europe	Italy	European Region (EUR)	Very high human development	inpatient	A,B	0	2	2018-11-01	2020-02-28	17	2020-11-01	2021-02-28	0.5
Ippolito 2021	Northern	developed country	developed country	South West Europe	Italy	European Region (EUR)	Very high human development	inpatient	A	0	2	2018-11-01	2020-02-28	13	2020-11-01	2021-02-28	0.5
Ippolito 2021	Northern	developed country	developed country	South West Europe	Italy	European Region (EUR)	Very high human development	inpatient	B	0	2	2018-11-01	2020-02-28	4	2020-11-01	2021-02-28	0.5
Izu 2023	Southern	developing country	developing and least developed country	Southern Africa	South Africa	African Region (AFR)	High human development	inpatient	A,B	0	5	2015-01-01	2019-12-31	492	2020-01-01	2022-12-31	207
Jayaram 2022	Northern	developing country	developing and least developed country	Southern Asia	India	South-East Asian Region (SEAR)	Medium human development	both	A H1N1	0	120	2015-01-01	2019-12-31	9359	2020-01-01	2021-12-31	473
Jayaram 2022	Northern	developing country	developing and least developed country	Southern Asia	India	South-East Asian Region (SEAR)	Medium human development	both	A H3N2	0	120	2015-01-01	2019-12-31	3485	2020-01-01	2021-12-31	174
Jayaram 2022	Northern	developing country	developing and least developed country	Southern Asia	India	South-East Asian Region (SEAR)	Medium human development	both	A,B	0	120	2015-01-01	2019-12-31	15752	2020-01-01	2021-12-31	812
Jayaram 2022	Northern	developing country	developing and least developed country	Southern Asia	India	South-East Asian Region (SEAR)	Medium human development	both	B	0	120	2015-01-01	2019-12-31	2908	2020-01-01	2021-12-31	165
Jayaram 2022	Northern	developing country	developing and least developed country	Southern Asia	India	South-East Asian Region (SEAR)	Medium human development	both	A,B	0	5	2015-01-01	2019-12-31	1844	2020-01-01	2021-12-31	39
Jayaram 2022	Northern	developing country	developing and least developed country	Southern Asia	India	South-East Asian Region (SEAR)	Medium human development	both	A,B	15	25	2015-01-01	2019-12-31	1760	2020-01-01	2021-12-31	159
Jayaram 2022	Northern	developing country	developing and least developed country	Southern Asia	India	South-East Asian Region (SEAR)	Medium human development	both	A,B	25	35	2015-01-01	2019-12-31	1937	2020-01-01	2021-12-31	101
Jayaram 2022	Northern	developing country	developing and least developed country	Southern Asia	India	South-East Asian Region (SEAR)	Medium human development	both	A,B	35	45	2015-01-01	2019-12-31	1996	2020-01-01	2021-12-31	86
Jayaram 2022	Northern	developing country	developing and least developed country	Southern Asia	India	South-East Asian Region (SEAR)	Medium human development	both	A,B	45	55	2015-01-01	2019-12-31	1814	2020-01-01	2021-12-31	63
Jayaram 2022	Northern	developing country	developing and least developed country	Southern Asia	India	South-East Asian Region (SEAR)	Medium human development	both	A,B	5	15	2015-01-01	2019-12-31	1374	2020-01-01	2021-12-31	43
Jayaram 2022	Northern	developing country	developing and least developed country	Southern Asia	India	South-East Asian Region (SEAR)	Medium human development	both	A,B	55	65	2015-01-01	2019-12-31	1824	2020-01-01	2021-12-31	110
Jayaram 2022	Northern	developing country	developing and least developed country	Southern Asia	India	South-East Asian Region (SEAR)	Medium human development	both	A,B	65	120	2015-01-01	2019-12-31	3203	2020-01-01	2021-12-31	211
Kadambari 2022	Northern	developed country	developed country	Northern Europe	United Kingdom	European Region (EUR)	Very high human development	inpatient	A,B	0	14	2017-03-01	2020-02-29	16136	2020-03-01	2021-03-28	304
Kanda 2023	Northern	developed country	developed country	Eastern Asia	Japan	Western Pacific Region (WPR)	Very high human development	both	A,B	18	120	2017-01-01	2019-06-30	57007	2020-07-01	2021-12-31	65
Kim 2022	Northern	developed country	developed country	Eastern Asia	South Korea	Western Pacific Region (WPR)	Very high human development	both	A	0	120	2016-01-01	2020-01-26	4500	2020-02-03	2021-11-28	72
Kim 2022	Northern	developed country	developed country	Eastern Asia	South Korea	Western Pacific Region (WPR)	Very high human development	both	B	0	120	2016-01-01	2020-01-26	2783	2020-02-03	2021-11-28	16
Kim 2022	Northern	developed country	developed country	Eastern Asia	South Korea	Western Pacific Region (WPR)	Very high human development	both	A,B	0	120	2016-01-01	2020-01-26	7283	2020-02-03	2021-11-28	88
Knudsen 2022	Northern	developed country	developed country	Northern Europe	Norway	European Region (EUR)	Very high human development	both	A,B	0	18	2017-04-01	2020-03-31	731	2020-04-01	2021-03-31	4
Kume 2022	Northern	developed country	developed country	Eastern Asia	Japan	Western Pacific Region (WPR)	Very high human development	inpatient	A,B	0	15	2018-01-01	2019-12-31	39	2020-01-01	2021-12-31	11
Lampros 2023	Northern	developing country	developing and least developed country	Western Africa	Senegal	African Region (AFR)	Low human development	inpatient	A,B	0	120	2013-01-01	2019-12-31	145	2020-01-01	2022-07-31	68
Lampros 2023	Northern	developing country	developing and least developed country	Western Africa	Senegal	African Region (AFR)	Low human development	outpatient	A,B	0	120	2013-01-01	2019-12-31	3157	2020-01-01	2022-07-31	622
LamraniHanchi 2022	Northern	developing country	developing and least developed country	Northern Africa	Morocco	Eastern Mediterranean Region (EMR)	High human development	inpatient	A	0	15	2018-01-01	2020-02-29	35	2020-03-01	2021-12-31	5
LamraniHanchi 2022	Northern	developing country	developing and least developed country	Northern Africa	Morocco	Eastern Mediterranean Region (EMR)	High human development	inpatient	B	0	15	2018-01-01	2020-02-29	6	2020-03-01	2021-12-31	0.5
Lee 2021	Northern	developed country	developed country	Eastern Asia	South Korea	Western Pacific Region (WPR)	Very high human development	inpatient	A,B	0	120	2017-12-01	2019-06-21	38400	2020-01-20	2020-03-27	3232
Leng 2021	Northern	developing country	developing and least developed country	Eastern Asia	China	Western Pacific Region (WPR)	Very high human development	outpatient	A,B	0	18	2019-01-04	2019-03-21	14260	2020-01-04	2020-03-20	3641
Leng 2021	Northern	developing country	developing and least developed country	Eastern Asia	China	Western Pacific Region (WPR)	Very high human development	outpatient	A	0	18	2019-01-04	2019-03-21	12570	2020-01-04	2020-03-20	2929
Leng 2021	Northern	developing country	developing and least developed country	Eastern Asia	China	Western Pacific Region (WPR)	Very high human development	outpatient	B	0	18	2019-01-04	2019-03-21	1338	2020-01-04	2020-03-20	662
Leng 2021	Northern	developing country	developing and least developed country	Eastern Asia	China	Western Pacific Region (WPR)	Very high human development	outpatient	A,B	0	1	2019-01-04	2019-03-21	1851	2020-01-04	2020-03-20	541
Leng 2021	Northern	developing country	developing and least developed country	Eastern Asia	China	Western Pacific Region (WPR)	Very high human development	outpatient	A,B	1	3	2019-01-04	2019-03-21	4269	2020-01-04	2020-03-20	1029
Leng 2021	Northern	developing country	developing and least developed country	Eastern Asia	China	Western Pacific Region (WPR)	Very high human development	outpatient	A,B	3	6	2019-01-04	2019-03-21	5647	2020-01-04	2020-03-20	1507
Leng 2021	Northern	developing country	developing and least developed country	Eastern Asia	China	Western Pacific Region (WPR)	Very high human development	outpatient	A,B	6	10	2019-01-04	2019-03-21	2129	2020-01-04	2020-03-20	477
Leng 2021	Northern	developing country	developing and least developed country	Eastern Asia	China	Western Pacific Region (WPR)	Very high human development	outpatient	A,B	10	18	2019-01-04	2019-03-21	206	2020-01-04	2020-03-20	48
Li 2021	Northern	developing country	developing and least developed country	Eastern Asia	China	Western Pacific Region (WPR)	Very high human development	inpatient	A	0	14	2019-09-01	2019-12-31	130	2020-09-01	2020-12-31	0.5
Li 2021	Northern	developing country	developing and least developed country	Eastern Asia	China	Western Pacific Region (WPR)	Very high human development	inpatient	B	0	14	2019-09-01	2019-12-31	3	2020-09-01	2020-12-31	1
Li 2022	Northern	developing country	developing and least developed country	Eastern Asia	China	Western Pacific Region (WPR)	Very high human development	inpatient	A	0	18	2010-09-01	2019-12-31	59	2020-01-01	2020-12-31	0.5
Li 2022	Northern	developing country	developing and least developed country	Eastern Asia	China	Western Pacific Region (WPR)	Very high human development	inpatient	B	0	18	2010-09-01	2019-12-31	31	2020-01-01	2020-12-31	0.5
Li 2022	Northern	developing country	developing and least developed country	Eastern Asia	China	Western Pacific Region (WPR)	Very high human development	inpatient	A,B	0	18	2010-09-01	2019-12-31	90	2020-01-01	2020-12-31	0.5
Liu 2021	Northern	developing country	developing and least developed country	Eastern Asia	China	Western Pacific Region (WPR)	Very high human development	inpatient	A	0	18	2019-01-01	2019-10-31	60	2020-01-01	2020-12-31	9
Liu 2021	Northern	developing country	developing and least developed country	Eastern Asia	China	Western Pacific Region (WPR)	Very high human development	inpatient	B	0	18	2019-01-01	2019-10-31	32	2020-01-01	2020-12-31	6
Liu 2022	Northern	developing country	developing and least developed country	Eastern Asia	China	Western Pacific Region (WPR)	Very high human development	outpatient	A	0	5	2018-06-01	2020-01-31	2743	2020-02-01	2022-01-31	152
Liu 2022	Northern	developing country	developing and least developed country	Eastern Asia	China	Western Pacific Region (WPR)	Very high human development	outpatient	B	0	5	2018-06-01	2020-01-31	1353	2020-02-01	2022-01-31	355
Liu 2023	Northern	developing country	developing and least developed country	Eastern Asia	China	Western Pacific Region (WPR)	Very high human development	outpatient	A	0.25	10	2014-01-01	2020-01-31	39950	2020-02-01	2022-08-31	2343
Liu 2023	Northern	developing country	developing and least developed country	Eastern Asia	China	Western Pacific Region (WPR)	Very high human development	outpatient	B	0.25	10	2014-01-01	2020-01-31	26519	2020-02-01	2022-08-31	6115
Liu 2023	Northern	developing country	developing and least developed country	Eastern Asia	China	Western Pacific Region (WPR)	Very high human development	inpatient	A	0	14	2019-02-01	2020-01-31	10	2021-08-01	2022-07-31	0.5
Liu 2023	Northern	developing country	developing and least developed country	Eastern Asia	China	Western Pacific Region (WPR)	Very high human development	inpatient	B	0	14	2019-02-01	2020-01-31	15	2021-08-01	2022-07-31	6
Lu 2022	Northern	developing country	developing and least developed country	Eastern Asia	China	Western Pacific Region (WPR)	Very high human development	inpatient	A,B	0	120	2017-11-01	2020-03-31	17641	2020-11-01	2021-03-31	6
Lu 2022	Northern	developing country	developing and least developed country	Eastern Asia	China	Western Pacific Region (WPR)	Very high human development	inpatient	A	0	120	2017-11-01	2020-03-31	11795	2020-11-01	2021-03-31	3
Lu 2022	Northern	developing country	developing and least developed country	Eastern Asia	China	Western Pacific Region (WPR)	Very high human development	inpatient	B	0	120	2017-11-01	2020-03-31	5692	2020-11-01	2021-03-31	3
Lumley 2022	Northern	developed country	developed country	Northern Europe	United Kingdom	European Region (EUR)	Very high human development	inpatient	A,B	0	15	2016-03-01	2020-03-22	91	2020-03-23	2021-07-30	1
Łuniewska 2023	Northern	developed country	developed country	Eastern Europe	Poland	European Region (EUR)	Very high human development	both	A,B	0	120	2018-10-01	2019-09-22	348	2020-10-05	2022-09-18	110
Łuniewska 2023	Northern	developed country	developed country	Eastern Europe	Poland	European Region (EUR)	Very high human development	both	A,B	0	5	2018-10-01	2019-09-22	56	2020-10-05	2022-09-18	35
Łuniewska 2023	Northern	developed country	developed country	Eastern Europe	Poland	European Region (EUR)	Very high human development	both	A,B	5	10	2018-10-01	2019-09-22	62	2020-10-05	2022-09-18	37
Łuniewska 2023	Northern	developed country	developed country	Eastern Europe	Poland	European Region (EUR)	Very high human development	both	A,B	10	15	2018-10-01	2019-09-22	15	2020-10-05	2022-09-18	13
Łuniewska 2023	Northern	developed country	developed country	Eastern Europe	Poland	European Region (EUR)	Very high human development	both	A,B	15	26	2018-10-01	2019-09-22	18	2020-10-05	2022-09-18	9
Łuniewska 2023	Northern	developed country	developed country	Eastern Europe	Poland	European Region (EUR)	Very high human development	both	A,B	26	45	2018-10-01	2019-09-22	103	2020-10-05	2022-09-18	6
Łuniewska 2023	Northern	developed country	developed country	Eastern Europe	Poland	European Region (EUR)	Very high human development	both	A,B	45	65	2018-10-01	2019-09-22	68	2020-10-05	2022-09-18	5
Łuniewska 2023	Northern	developed country	developed country	Eastern Europe	Poland	European Region (EUR)	Very high human development	both	A,B	65	120	2018-10-01	2019-09-22	26	2020-10-05	2022-09-18	5
Luo 2020	Northern	developing country	developing and least developed country	Eastern Asia	China	Western Pacific Region (WPR)	Very high human development	outpatient	A,B	0	14	2019-01-19	2019-04-16	358	2020-01-19	2020-04-15	27
Maison 2022	Northern	developed country	developed country	South West Europe	Germany	European Region (EUR)	Very high human development	both	A	0	18	2017-01-01	2019-12-31	499	2020-01-01	2021-12-31	137
Maison 2022	Northern	developed country	developed country	South West Europe	Germany	European Region (EUR)	Very high human development	both	B	0	18	2017-01-01	2019-12-31	151	2020-01-01	2021-12-31	93
MárquezCaballero 2023	Northern	developed country	developed country	South West Europe	Spain	European Region (EUR)	Very high human development	inpatient	A,B	1	4	2018-09-01	2020-03-31	14	2020-04-01	2022-03-31	0.5
Maruo 2022	Northern	developed country	developed country	Eastern Asia	Japan	Western Pacific Region (WPR)	Very high human development	inpatient	A,B	0	14	2017-01-01	2019-12-31	58	2020-01-01	2020-12-31	0.5
Moscovich 2023	Northern	developed country	developed country	Western Asia	Israel	European Region (EUR)	Very high human development	inpatient	A,B	0	18	2015-01-01	2020-02-29	179	2020-03-01	2021-08-31	2
Moscovich 2023	Northern	developed country	developed country	Western Asia	Israel	European Region (EUR)	Very high human development	inpatient	A,B	0	2	2015-01-01	2020-02-29	126	2020-03-01	2021-08-31	0.5
Moscovich 2023	Northern	developed country	developed country	Western Asia	Israel	European Region (EUR)	Very high human development	inpatient	A,B	2	6	2015-01-01	2020-02-29	31	2020-03-01	2021-08-31	2
Moscovich 2023	Northern	developed country	developed country	Western Asia	Israel	European Region (EUR)	Very high human development	inpatient	A,B	6	18	2015-01-01	2020-02-29	22	2020-03-01	2021-08-31	0.5
Nott 2022	Southern	developing country	developing and least developed country	Tropical South America	Brazil	Region of the Americas (AMR)	High human development	inpatient	A	0	120	2016-01-01	2019-12-31	7931	2020-01-01	2021-12-31	885
Nwosu 2021	Northern	developed country	developed country	North America	Canada	Region of the Americas (AMR)	Very high human development	both	A,B	0	120	2014-08-25	2019-09-01	260845	2020-08-30	2021-08-29	69
Park 2021	Northern	developed country	developed country	North America	Canada	Region of the Americas (AMR)	Very high human development	both	A,B	0	120	2015-08-24	2019-12-31	1234980	2020-01-01	2021-01-24	661047
Parry 2020	Northern	developed country	developed country	North America	United States	Region of the Americas (AMR)	Very high human development	both	A,B	0	120	2016-04-04	2019-07-21	328	2020-03-30	2020-07-19	1
Perez 2022	Northern	developed country	developed country	North America	United States	Region of the Americas (AMR)	Very high human development	both	A,B	0	18	2016-12-01	2019-10-31	2469	2020-09-15	2021-08-31	10
Pierce 2021	Northern	developed country	developed country	North America	Canada	Region of the Americas (AMR)	Very high human development	both	A,B	0	120	2016-10-10	2019-05-05	147929	2020-02-10	2020-04-30	19997
Polcwiartek 2021	Northern	developed country	developed country	Northern Europe	Denmark	European Region (EUR)	Very high human development	inpatient	A,B	0	18	2018-01-02	2019-04-02	475	2020-01-02	2020-04-02	275
Razajatovo 2022	Southern	least developed country	developing and least developed country	Eastern Africa	Madagascar	African Region (AFR)	Low human development	outpatient	A,B	0	120	2018-01-01	2020-02-29	738	2020-03-01	2022-05-31	338
Ren 2023	Northern	developing country	developing and least developed country	Eastern Asia	China	Western Pacific Region (WPR)	Very high human development	inpatient	A,B	0	15	2018-12-01	2019-11-30	94	2020-12-29	2021-12-20	27
Sachs 2023	Northern	developed country	developed country	Western Asia	Israel	European Region (EUR)	Very high human development	inpatient	A,B	0	18	2018-11-01	2020-01-31	248.965	2020-11-01	2021-01-31	0.5
Sakamoto 2020	Northern	developed country	developed country	Eastern Asia	Japan	Western Pacific Region (WPR)	Very high human development	both	A,B	0	15	2014-09-29	2015-03-16	25930	2020-09-28	2021-03-21	2267
Sakamoto 2020	Northern	developed country	developed country	Eastern Asia	Japan	Western Pacific Region (WPR)	Very high human development	both	A,B	15	55	2014-09-29	2015-03-16	10215	2020-09-28	2021-03-21	770
Sakamoto 2020	Northern	developed country	developed country	Eastern Asia	Japan	Western Pacific Region (WPR)	Very high human development	both	A,B	55	120	2014-09-29	2015-03-16	4801	2020-09-28	2021-03-21	254
Sakamoto 2020	Northern	developed country	developed country	Eastern Asia	Japan	Western Pacific Region (WPR)	Very high human development	both	A,B	0	120	2014-09-29	2020-02-23	35357000	2020-02-24	2020-03-15	664000
Sberna 2022	Northern	developed country	developed country	South West Europe	Italy	European Region (EUR)	Very high human development	inpatient	A,B	0	120	2019-10-07	2019-12-15	6	2020-10-05	2021-12-19	5
Serigstad 2022	Northern	developed country	developed country	Northern Europe	Norway	European Region (EUR)	Very high human development	inpatient	A	18	120	2019-12-02	2020-02-17	29	2020-09-25	2021-05-31	0.5
Shi 2022	Northern	developed country	developed country	Eastern Asia	South Korea	Western Pacific Region (WPR)	Very high human development	both	A,B	0	120	2018-01-01	2019-12-31	2436	2020-01-01	2021-12-31	480
Shi 2023	Northern	developing country	developing and least developed country	Eastern Asia	China	Western Pacific Region (WPR)	Very high human development	both	A,B	0	120	2018-05-01	2019-07-31	727491	2020-01-01	2022-07-31	641287
Shichijo 2021	Northern	developed country	developed country	Eastern Asia	Japan	Western Pacific Region (WPR)	Very high human development	both	A,B	0	16	2017-01-01	2019-12-31	418	2020-01-01	2020-12-31	35
Song 2022	Northern	developing country	developing and least developed country	Eastern Asia	China	Western Pacific Region (WPR)	Very high human development	both	A,B	0	3	2011-03-28	2019-03-31	15898	2020-03-30	2021-12-31	2023
Song 2022	Northern	developing country	developing and least developed country	Eastern Asia	China	Western Pacific Region (WPR)	Very high human development	both	A,B	3	6	2011-03-28	2019-03-31	21742	2020-03-30	2021-12-31	3059
Song 2022	Northern	developing country	developing and least developed country	Eastern Asia	China	Western Pacific Region (WPR)	Very high human development	both	A,B	6	15	2011-03-28	2019-03-31	19995	2020-03-30	2021-12-31	6789
Song 2022	Northern	developing country	developing and least developed country	Eastern Asia	China	Western Pacific Region (WPR)	Very high human development	both	A,B	15	18	2011-03-28	2019-03-31	1722	2020-03-30	2021-12-31	411
Song 2022	Northern	developing country	developing and least developed country	Eastern Asia	China	Western Pacific Region (WPR)	Very high human development	both	A,B	18	60	2011-03-28	2019-03-31	18798	2020-03-30	2021-12-31	2455
Song 2022	Northern	developing country	developing and least developed country	Eastern Asia	China	Western Pacific Region (WPR)	Very high human development	both	A,B	60	120	2011-03-28	2019-03-31	3278	2020-03-30	2021-12-31	284
Stamm 2021	Northern	developed country	developed country	South West Europe	Germany	European Region (EUR)	Very high human development	inpatient	B	0	18	2018-12-01	2020-03-31	18	2020-12-01	2021-04-30	0.5
Steinfort 2020	Southern	developed country	developed country	Oceania Melanesia and Polynesia	Australia	Western Pacific Region (WPR)	Very high human development	inpatient	A,B	0	120	2015-05-01	2019-05-31	62704	2020-05-01	2020-05-31	228
Sullivan 2020	Southern	developed country	developed country	Oceania Melanesia and Polynesia	Australia	Western Pacific Region (WPR)	Very high human development	both	A,B	0	120	2015-03-01	2019-09-30	749160	2020-03-01	2020-09-30	7029
Suntronwong 2020	Northern	developing country	developing and least developed country	South East Asia	Thailand	South-East Asian Region (SEAR)	High human development	both	A,B	0	120	2019-01-01	2019-05-07	156108	2020-01-01	2020-05-06	99526
Tan 2023	Northern	developing country	developing and least developed country	Eastern Asia	China	Western Pacific Region (WPR)	Very high human development	both	A	0	120	2017-09-01	2019-08-31	13020	2020-09-01	2021-08-31	12
Tan 2023	Northern	developing country	developing and least developed country	Eastern Asia	China	Western Pacific Region (WPR)	Very high human development	both	B	0	120	2017-09-01	2019-08-31	9808	2020-09-01	2021-08-31	1006
Tan 2023	Northern	developing country	developing and least developed country	Eastern Asia	China	Western Pacific Region (WPR)	Very high human development	both	A,B	0	120	2017-09-01	2019-08-31	22832	2020-09-01	2021-08-31	1018
Tan 2023	Northern	developing country	developing and least developed country	Eastern Asia	China	Western Pacific Region (WPR)	Very high human development	both	A H3N2	0	120	2017-09-01	2019-08-31	2870	2020-09-01	2021-08-31	0.5
Tan 2023	Northern	developing country	developing and least developed country	Eastern Asia	China	Western Pacific Region (WPR)	Very high human development	both	A H1N1	0	120	2017-09-01	2019-08-31	10146	2020-09-01	2021-08-31	0.5
Tan 2023	Northern	developing country	developing and least developed country	Eastern Asia	China	Western Pacific Region (WPR)	Very high human development	both	B Victoria	0	120	2017-09-01	2019-08-31	5100	2020-09-01	2021-08-31	1000
Tan 2023	Northern	developing country	developing and least developed country	Eastern Asia	China	Western Pacific Region (WPR)	Very high human development	both	B Yamagata	0	120	2017-09-01	2019-08-31	4634	2020-09-01	2021-08-31	6
Tan 2023	Northern	developing country	developing and least developed country	Eastern Asia	China	Western Pacific Region (WPR)	Very high human development	both	A	0	5	2017-09-01	2019-08-31	1735	2020-09-01	2021-08-31	3
Tan 2023	Northern	developing country	developing and least developed country	Eastern Asia	China	Western Pacific Region (WPR)	Very high human development	both	A	5	15	2017-09-01	2019-08-31	1855	2020-09-01	2021-08-31	1
Tan 2023	Northern	developing country	developing and least developed country	Eastern Asia	China	Western Pacific Region (WPR)	Very high human development	both	A	15	25	2017-09-01	2019-08-31	720	2020-09-01	2021-08-31	0.5
Tan 2023	Northern	developing country	developing and least developed country	Eastern Asia	China	Western Pacific Region (WPR)	Very high human development	both	A	25	60	2017-09-01	2019-08-31	1740	2020-09-01	2021-08-31	2
Tan 2023	Northern	developing country	developing and least developed country	Eastern Asia	China	Western Pacific Region (WPR)	Very high human development	both	A	60	120	2017-09-01	2019-08-31	460	2020-09-01	2021-08-31	0.5
Tan 2023	Northern	developing country	developing and least developed country	Eastern Asia	China	Western Pacific Region (WPR)	Very high human development	both	B	0	5	2017-09-01	2019-08-31	987	2020-09-01	2021-08-31	46
Tan 2023	Northern	developing country	developing and least developed country	Eastern Asia	China	Western Pacific Region (WPR)	Very high human development	both	B	5	15	2017-09-01	2019-08-31	2026	2020-09-01	2021-08-31	222
Tan 2023	Northern	developing country	developing and least developed country	Eastern Asia	China	Western Pacific Region (WPR)	Very high human development	both	B	15	25	2017-09-01	2019-08-31	610	2020-09-01	2021-08-31	58
Tan 2023	Northern	developing country	developing and least developed country	Eastern Asia	China	Western Pacific Region (WPR)	Very high human development	both	B	25	60	2017-09-01	2019-08-31	1049	2020-09-01	2021-08-31	162
Tan 2023	Northern	developing country	developing and least developed country	Eastern Asia	China	Western Pacific Region (WPR)	Very high human development	both	B	60	120	2017-09-01	2019-08-31	232	2020-09-01	2021-08-31	15
Tan 2023	Northern	developing country	developing and least developed country	Eastern Asia	China	Western Pacific Region (WPR)	Very high human development	both	A,B	0	5	2017-09-01	2019-08-31	2722	2020-09-01	2021-08-31	49
Tan 2023	Northern	developing country	developing and least developed country	Eastern Asia	China	Western Pacific Region (WPR)	Very high human development	both	A,B	5	15	2017-09-01	2019-08-31	3881	2020-09-01	2021-08-31	223
Tan 2023	Northern	developing country	developing and least developed country	Eastern Asia	China	Western Pacific Region (WPR)	Very high human development	both	A,B	15	25	2017-09-01	2019-08-31	1330	2020-09-01	2021-08-31	58
Tan 2023	Northern	developing country	developing and least developed country	Eastern Asia	China	Western Pacific Region (WPR)	Very high human development	both	A,B	25	60	2017-09-01	2019-08-31	2789	2020-09-01	2021-08-31	164
Tan 2023	Northern	developing country	developing and least developed country	Eastern Asia	China	Western Pacific Region (WPR)	Very high human development	both	A,B	60	120	2017-09-01	2019-08-31	692	2020-09-01	2021-08-31	15
Tan 2023	Northern	developing country	developing and least developed country	Eastern Asia	China	Western Pacific Region (WPR)	Very high human development	both	A	0	120	2017-09-01	2019-08-31	3177	2020-09-01	2021-08-31	2
Tan 2023	Northern	developing country	developing and least developed country	Eastern Asia	China	Western Pacific Region (WPR)	Very high human development	both	A	0	120	2017-09-01	2019-08-31	933	2020-09-01	2021-08-31	0.5
Tan 2023	Northern	developing country	developing and least developed country	Eastern Asia	China	Western Pacific Region (WPR)	Very high human development	both	A	0	120	2017-09-01	2019-08-31	681	2020-09-01	2021-08-31	0.5
Tan 2023	Northern	developing country	developing and least developed country	Eastern Asia	China	Western Pacific Region (WPR)	Very high human development	both	A	0	120	2017-09-01	2019-08-31	1719	2020-09-01	2021-08-31	4
Tan 2023	Northern	developing country	developing and least developed country	Eastern Asia	China	Western Pacific Region (WPR)	Very high human development	both	B	0	120	2017-09-01	2019-08-31	2473	2020-09-01	2021-08-31	180
Tan 2023	Northern	developing country	developing and least developed country	Eastern Asia	China	Western Pacific Region (WPR)	Very high human development	both	B	0	120	2017-09-01	2019-08-31	674	2020-09-01	2021-08-31	188
Tan 2023	Northern	developing country	developing and least developed country	Eastern Asia	China	Western Pacific Region (WPR)	Very high human development	both	B	0	120	2017-09-01	2019-08-31	362	2020-09-01	2021-08-31	17
Tan 2023	Northern	developing country	developing and least developed country	Eastern Asia	China	Western Pacific Region (WPR)	Very high human development	both	B	0	120	2017-09-01	2019-08-31	1395	2020-09-01	2021-08-31	118
Tan 2023	Northern	developing country	developing and least developed country	Eastern Asia	China	Western Pacific Region (WPR)	Very high human development	both	A,B	0	120	2017-09-01	2019-08-31	5650	2020-09-01	2021-08-31	182
Tan 2023	Northern	developing country	developing and least developed country	Eastern Asia	China	Western Pacific Region (WPR)	Very high human development	both	A,B	0	120	2017-09-01	2019-08-31	1607	2020-09-01	2021-08-31	188
Tan 2023	Northern	developing country	developing and least developed country	Eastern Asia	China	Western Pacific Region (WPR)	Very high human development	both	A,B	0	120	2017-09-01	2019-08-31	1043	2020-09-01	2021-08-31	17
Tan 2023	Northern	developing country	developing and least developed country	Eastern Asia	China	Western Pacific Region (WPR)	Very high human development	both	A,B	0	120	2017-09-01	2019-08-31	3114	2020-09-01	2021-08-31	122
Tang 2022	Northern	developed country	developed country	Eastern Asia	Taiwan	Western Pacific Region (WPR)	High human development	both	A,B	0	120	2018-01-01	2019-12-31	7042	2020-01-01	2021-12-31	890
Teutsch 2021	Southern	developed country	developed country	Oceania Melanesia and Polynesia	Australia	Western Pacific Region (WPR)	Very high human development	both	A,B	0	15	2008-01-01	2019-12-31	801	2020-01-01	2020-12-31	0.5
Trenholme 2021	Southern	developed country	developed country	Oceania Melanesia and Polynesia	New Zealand	Western Pacific Region (WPR)	Very high human development	inpatient	A	0	2	2015-03-01	2019-08-31	238	2020-03-01	2020-08-31	1
Trenholme 2021	Southern	developed country	developed country	Oceania Melanesia and Polynesia	New Zealand	Western Pacific Region (WPR)	Very high human development	inpatient	B	0	2	2015-03-01	2019-08-31	126	2020-03-01	2020-08-31	0.5
Uhteg 2022	Northern	developed country	developed country	North America	United States	Region of the Americas (AMR)	Very high human development	both	A	0	120	2019-12-01	2020-02-29	2194	2020-03-01	2021-10-31	601
Uhteg 2022	Northern	developed country	developed country	North America	United States	Region of the Americas (AMR)	Very high human development	both	B	0	120	2019-12-01	2020-02-29	2222	2020-03-01	2021-10-31	127
Venkatram 2022	Northern	developed country	developed country	North America	United States	Region of the Americas (AMR)	Very high human development	inpatient	A	60	120	2017-10-01	2019-04-30	197	2020-10-01	2021-04-30	5
Venkatram 2022	Northern	developed country	developed country	North America	United States	Region of the Americas (AMR)	Very high human development	inpatient	B	60	120	2017-10-01	2019-04-30	33	2020-10-01	2021-04-30	15
Venkatram 2022	Northern	developed country	developed country	North America	United States	Region of the Americas (AMR)	Very high human development	inpatient	A,B	60	120	2017-10-01	2019-04-30	219	2020-10-01	2021-04-30	6
Vila 2023	Northern	developed country	developed country	South West Europe	Spain	European Region (EUR)	Very high human development	inpatient	A	0	16	2012-01-01	2019-12-31	122	2020-01-01	2020-12-31	26
Vila 2023	Northern	developed country	developed country	South West Europe	Spain	European Region (EUR)	Very high human development	inpatient	A,B	0	16	2012-01-01	2019-12-31	165	2020-01-01	2020-12-31	36
Vila 2023	Northern	developed country	developed country	South West Europe	Spain	European Region (EUR)	Very high human development	inpatient	B	0	16	2012-01-01	2019-12-31	43	2020-01-01	2020-12-31	10
Vittucci 2021	Northern	developed country	developed country	South West Europe	Italy	European Region (EUR)	Very high human development	both	A,B	0	18	2018-09-01	2020-02-29	594	2020-09-01	2021-02-28	0.5
Wagatsuma 2022	Northern	developed country	developed country	Eastern Asia	Japan	Western Pacific Region (WPR)	Very high human development	both	A,B	0	120	2014-01-01	2019-12-31	2028	2020-01-01	2020-12-31	114
Wang 2021	Northern	developing country	developing and least developed country	Eastern Asia	China	Western Pacific Region (WPR)	Very high human development	inpatient	A,B	0	18	2018-01-01	2019-12-31	468	2020-01-01	2021-12-31	292
Wang 2023	Northern	developing country	developing and least developed country	Eastern Asia	China	Western Pacific Region (WPR)	Very high human development	inpatient	A,B	0	1	2016-01-01	2019-12-31	124	2020-01-01	2022-12-31	150
Wang 2023	Northern	developing country	developing and least developed country	Eastern Asia	China	Western Pacific Region (WPR)	Very high human development	inpatient	A,B	1	6	2016-01-01	2019-12-31	785	2020-01-01	2022-12-31	1201
Wang 2023	Northern	developing country	developing and least developed country	Eastern Asia	China	Western Pacific Region (WPR)	Very high human development	inpatient	A,B	6	18	2016-01-01	2019-12-31	142	2020-01-01	2022-12-31	204
Wang 2023	Northern	developing country	developing and least developed country	Eastern Asia	China	Western Pacific Region (WPR)	Very high human development	inpatient	A,B	0	18	2016-01-01	2019-12-31	2102	2020-01-01	2022-12-31	3110
Wu 2022	Northern	developing country	developing and least developed country	Eastern Asia	China	Western Pacific Region (WPR)	Very high human development	inpatient	A	0	120	2018-01-01	2019-12-31	607	2020-01-01	2021-12-31	52
Wu 2022	Northern	developing country	developing and least developed country	Eastern Asia	China	Western Pacific Region (WPR)	Very high human development	inpatient	B	0	120	2018-01-01	2019-12-31	461	2020-01-01	2021-12-31	131
Wu 2022	Northern	developing country	developing and least developed country	Eastern Asia	China	Western Pacific Region (WPR)	Very high human development	inpatient	A,B	0	120	2018-01-01	2019-12-31	14	2020-01-01	2021-12-31	2
Xiao 2021	Northern	developing country	developing and least developed country	Eastern Asia	China	Western Pacific Region (WPR)	Very high human development	both	A,B	0	120	2015-01-19	2019-12-29	1845455	2020-01-20	2021-01-03	71180
Xu 2022	Northern	developing country	developing and least developed country	Eastern Asia	China	Western Pacific Region (WPR)	Very high human development	inpatient	A	0	18	2019-02-01	2020-01-31	1	2020-02-01	2021-01-31	0.5
Xu 2022	Northern	developing country	developing and least developed country	Eastern Asia	China	Western Pacific Region (WPR)	Very high human development	inpatient	A H1N1	0	18	2019-02-01	2020-01-31	6	2020-02-01	2021-01-31	0.5
Xu 2022	Northern	developing country	developing and least developed country	Eastern Asia	China	Western Pacific Region (WPR)	Very high human development	inpatient	A H3N2	0	18	2019-02-01	2020-01-31	16	2020-02-01	2021-01-31	0.5
Xu 2022	Northern	developing country	developing and least developed country	Eastern Asia	China	Western Pacific Region (WPR)	Very high human development	inpatient	B	0	18	2019-02-01	2020-01-31	17	2020-02-01	2021-01-31	1
Ye 2022	Northern	developing country	developing and least developed country	Eastern Asia	China	Western Pacific Region (WPR)	Very high human development	inpatient	A	0	18	2019-01-01	2019-12-31	51654	2020-01-01	2020-12-31	5728
Ye 2022	Northern	developing country	developing and least developed country	Eastern Asia	China	Western Pacific Region (WPR)	Very high human development	inpatient	B	0	18	2019-01-01	2019-12-31	21690	2020-01-01	2020-12-31	5586
Ye 2023	Northern	developing country	developing and least developed country	Eastern Asia	China	Western Pacific Region (WPR)	Very high human development	inpatient	A H3N2	0	18	2019-01-01	2019-12-31	101	2020-01-01	2022-07-31	6511
Ye 2023	Northern	developing country	developing and least developed country	Eastern Asia	China	Western Pacific Region (WPR)	Very high human development	inpatient	A H3N2	0	0.077	2019-01-01	2019-12-31	5	2020-01-01	2022-07-31	1
Ye 2023	Northern	developing country	developing and least developed country	Eastern Asia	China	Western Pacific Region (WPR)	Very high human development	inpatient	A H3N2	0.077	1	2019-01-01	2019-12-31	61	2020-01-01	2022-07-31	138
Ye 2023	Northern	developing country	developing and least developed country	Eastern Asia	China	Western Pacific Region (WPR)	Very high human development	inpatient	A H3N2	1	3	2019-01-01	2019-12-31	19	2020-01-01	2022-07-31	545
Ye 2023	Northern	developing country	developing and least developed country	Eastern Asia	China	Western Pacific Region (WPR)	Very high human development	inpatient	A H3N2	3	6	2019-01-01	2019-12-31	12	2020-01-01	2022-07-31	1190
Ye 2023	Northern	developing country	developing and least developed country	Eastern Asia	China	Western Pacific Region (WPR)	Very high human development	inpatient	A H3N2	6	18	2019-01-01	2019-12-31	4	2020-01-01	2022-07-31	814
Yeoh 2021	Southern	developed country	developed country	Oceania Melanesia and Polynesia	Australia	Western Pacific Region (WPR)	Very high human development	both	A,B	0	16	2020-01-01	2020-03-29	24	2020-03-30	2020-08-30	1
Yi 2023	Northern	developing country	developing and least developed country	Eastern Asia	China	Western Pacific Region (WPR)	Very high human development	outpatient	A,B	0	18	2017-02-01	2019-06-30	573	2020-02-01	2022-06-30	56
Yi 2023	Northern	developing country	developing and least developed country	Eastern Asia	China	Western Pacific Region (WPR)	Very high human development	outpatient	A,B	3	6	2017-02-01	2019-06-30	145	2020-02-01	2022-06-30	20
Yi 2023	Northern	developing country	developing and least developed country	Eastern Asia	China	Western Pacific Region (WPR)	Very high human development	outpatient	A,B	6	18	2017-02-01	2019-06-30	65	2020-02-01	2022-06-30	6
Yi 2023	Northern	developing country	developing and least developed country	Eastern Asia	China	Western Pacific Region (WPR)	Very high human development	outpatient	A,B	0	1	2017-02-01	2019-06-30	130	2020-02-01	2022-06-30	3
Yi 2023	Northern	developing country	developing and least developed country	Eastern Asia	China	Western Pacific Region (WPR)	Very high human development	outpatient	A,B	1	3	2017-02-01	2019-06-30	233	2020-02-01	2022-06-30	27
Yorsaeng 2022	Northern	developing country	developing and least developed country	South East Asia	Thailand	South-East Asian Region (SEAR)	High human development	inpatient	A,B	0	120	2019-01-01	2019-12-31	2406	2020-01-01	2020-12-31	606
Zhang 2023	Northern	developing country	developing and least developed country	Eastern Asia	China	Western Pacific Region (WPR)	Very high human development	inpatient	A H1N1	0	120	2019-03-01	2019-12-31	67	2020-01-01	2021-12-31	103
Zhang 2023	Northern	developing country	developing and least developed country	Eastern Asia	China	Western Pacific Region (WPR)	Very high human development	inpatient	A H3N2	0	120	2019-03-01	2019-12-31	44	2020-01-01	2021-12-31	88
Zhang 2023	Northern	developing country	developing and least developed country	Eastern Asia	China	Western Pacific Region (WPR)	Very high human development	inpatient	B	0	120	2019-03-01	2019-12-31	19	2020-01-01	2021-12-31	115
Zheng 2022	Northern	developing country	developing and least developed country	Eastern Asia	China	Western Pacific Region (WPR)	Very high human development	both	A	0	120	2016-08-28	2019-08-18	104067	2020-08-17	2021-08-22	41
Zheng 2022	Northern	developing country	developing and least developed country	Eastern Asia	China	Western Pacific Region (WPR)	Very high human development	both	A H1N1	0	120	2016-08-28	2019-08-18	56895	2020-08-17	2021-08-22	22
Zheng 2022	Northern	developing country	developing and least developed country	Eastern Asia	China	Western Pacific Region (WPR)	Very high human development	both	A H3N2	0	120	2016-08-28	2019-08-18	46538	2020-08-17	2021-08-22	10
Zheng 2022	Northern	developing country	developing and least developed country	Eastern Asia	China	Western Pacific Region (WPR)	Very high human development	both	B Victoria	0	120	2016-08-28	2019-08-18	21414	2020-08-17	2021-08-22	7156
Zheng 2022	Northern	developing country	developing and least developed country	Eastern Asia	China	Western Pacific Region (WPR)	Very high human development	both	B Yamagata	0	120	2016-08-28	2019-08-18	20658	2020-08-17	2021-08-22	29
Zheng 2022	Northern	developing country	developing and least developed country	Eastern Asia	China	Western Pacific Region (WPR)	Very high human development	both	B	0	120	2016-08-28	2019-08-18	43351	2020-08-17	2021-08-22	7275
Zheng 2022	Northern	developing country	developing and least developed country	Eastern Asia	China	Western Pacific Region (WPR)	Very high human development	both	A,B	0	120	2016-08-28	2019-08-18	147380	2020-08-17	2021-08-22	7316
Zheng 2022	Northern	developing country	developing and least developed country	Eastern Asia	China	Western Pacific Region (WPR)	Very high human development	both	A	0	120	2016-08-28	2019-08-18	59910	2020-08-17	2021-08-22	30
Zheng 2022	Northern	developing country	developing and least developed country	Eastern Asia	China	Western Pacific Region (WPR)	Very high human development	both	A H1N1	0	120	2016-08-28	2019-08-18	30930	2020-08-17	2021-08-22	18
Zheng 2022	Northern	developing country	developing and least developed country	Eastern Asia	China	Western Pacific Region (WPR)	Very high human development	both	A H3N2	0	120	2016-08-28	2019-08-18	28542	2020-08-17	2021-08-22	4
Zheng 2022	Northern	developing country	developing and least developed country	Eastern Asia	China	Western Pacific Region (WPR)	Very high human development	both	B Victoria	0	120	2016-08-28	2019-08-18	15516	2020-08-17	2021-08-22	4916
Zheng 2022	Northern	developing country	developing and least developed country	Eastern Asia	China	Western Pacific Region (WPR)	Very high human development	both	B Yamagata	0	120	2016-08-28	2019-08-18	10650	2020-08-17	2021-08-22	18
Zheng 2022	Northern	developing country	developing and least developed country	Eastern Asia	China	Western Pacific Region (WPR)	Very high human development	both	B	0	120	2016-08-28	2019-08-18	26102	2020-08-17	2021-08-22	4994
Zheng 2022	Northern	developing country	developing and least developed country	Eastern Asia	China	Western Pacific Region (WPR)	Very high human development	both	A,B	0	120	2016-08-28	2019-08-18	86012	2020-08-17	2021-08-22	5024
Zheng 2022	Northern	developing country	developing and least developed country	Eastern Asia	China	Western Pacific Region (WPR)	Very high human development	both	A	0	120	2016-08-28	2019-08-18	45158	2020-08-17	2021-08-22	11
Zheng 2022	Northern	developing country	developing and least developed country	Eastern Asia	China	Western Pacific Region (WPR)	Very high human development	both	A H1N1	0	120	2016-08-28	2019-08-18	26964	2020-08-17	2021-08-22	4
Zheng 2022	Northern	developing country	developing and least developed country	Eastern Asia	China	Western Pacific Region (WPR)	Very high human development	both	A H3N2	0	120	2016-08-28	2019-08-18	17996	2020-08-17	2021-08-22	6
Zheng 2022	Northern	developing country	developing and least developed country	Eastern Asia	China	Western Pacific Region (WPR)	Very high human development	both	B Victoria	0	120	2016-08-28	2019-08-18	5898	2020-08-17	2021-08-22	2240
Zheng 2022	Northern	developing country	developing and least developed country	Eastern Asia	China	Western Pacific Region (WPR)	Very high human development	both	B Yamagata	0	120	2016-08-28	2019-08-18	10009	2020-08-17	2021-08-22	11
Zheng 2022	Northern	developing country	developing and least developed country	Eastern Asia	China	Western Pacific Region (WPR)	Very high human development	both	B	0	120	2016-08-28	2019-08-18	16246	2020-08-17	2021-08-22	2281
Zheng 2022	Northern	developing country	developing and least developed country	Eastern Asia	China	Western Pacific Region (WPR)	Very high human development	both	A,B	0	120	2016-08-28	2019-08-18	61404	2020-08-17	2021-08-22	2292
Zuo 2023	Northern	developing country	developing and least developed country	Eastern Asia	China	Western Pacific Region (WPR)	Very high human development	both	A,B	0	120	2019-01-01	2020-01-31	4493849	2020-02-01	2021-12-31	894917

## Sheet: SensitivityAnalysis
Time	Total Dataset	Strain A	Strain A H1N1	Strain A H3N2	Strain A or B	Strain B	Strain B Victoria	Strain B Yamagata	Inpatient or Outpatient	Inpatients	Outpatients	Northern Hemisphere (by area)	Southern Hemisphere (by area)	Northern Hemisphere (by WHO)	Southern Hemisphere (by WHO)	ByWHO NorthSouth	WTO classification developed country	WTO classification developing country	WTO classification least developed country	WTO classification developing or least developed country	Influenza Transmission Zone Central America Caribbean	Influenza Transmission Zone Central Asia	Influenza Transmission Zone Eastern Africa	Influenza Transmission Zone Eastern Asia	Influenza Transmission Zone Eastern Europe	Influenza Transmission Zone Middle Africa	Influenza Transmission Zone North America	Influenza Transmission Zone Northern Africa	Influenza Transmission Zone Northern Europe	Influenza Transmission Zone Oceania Melanesia and Polynesia	Influenza Transmission Zone South East Asia	Influenza Transmission Zone South West Europe	Influenza Transmission Zone Southern Africa	Influenza Transmission Zone Southern Asia	Influenza Transmission Zone Temperate South America	Influenza Transmission Zone Tropical South America	Influenza Transmission Zone Western Africa	Influenza Transmission Zone Western Asia	WHO Region African Region (AFR)	WHO Region Eastern Mediterranean Region (EMR)	WHO Region European Region (EUR)	WHO Region Region of the Americas (AMR)	WHO Region South-East Asian Region (SEAR)	WHO Region Western Pacific Region (WPR)	HDI Classification High human development	HDI Classification Low human development	HDI Classification Medium human development	HDI Classification Very high human development	AgeClass < 2
Weighted Median
All years	#REF!	#REF!	#REF!	#REF!	#REF!	#REF!	#REF!	#REF!	#REF!	#REF!	#REF!	#REF!	#REF!	#REF!	#REF!	#REF!	#REF!	#REF!	#REF!	#REF!	#REF!	#REF!	#REF!	#REF!	#REF!	#REF!	#REF!	#REF!	#REF!	#REF!	#REF!	#REF!	#REF!	#REF!	#REF!	#REF!	#REF!	#REF!	#REF!	#REF!	#REF!	#REF!	#REF!	#REF!	#REF!	#REF!	#REF!	#REF!	#REF!
All years before	-98	-100	-100	-100	-98	-88	-79	-100	-98	-100	-63	-98	-99	-54	-98	-99	-98	-74	-73	-74	-94	-100	-70	-98	-99	-69	-100	-95	-100	-98	-36	8	-90	-94	-100	-91	-65	-100	-71	-100	8	-100	-36	-98	-72	-63	-92	-98	-56
All years after	-98	-95	-96	-57	-98	-87	-36	-100	-98	-100	-63	-98	-99	-54	-98	-99	-98	-74	-73	-74	-100	-100	-70	-98	-99	-69	-22	-95	-100	-98	-36	8	-91	-94	-100	-91	-64	-100	-72	-100	8	-22	-36	-98	-2	-63	-92	-98	-56
Diff before	#REF!	#REF!	#REF!	#REF!	#REF!	#REF!	#REF!	#REF!	#REF!	#REF!	#REF!	#REF!	#REF!	#REF!	#REF!	#REF!	#REF!	#REF!	#REF!	#REF!	#REF!	#REF!	#REF!	#REF!	#REF!	#REF!	#REF!	#REF!	#REF!	#REF!	#REF!	#REF!	#REF!	#REF!	#REF!	#REF!	#REF!	#REF!	#REF!	#REF!	#REF!	#REF!	#REF!	#REF!	#REF!	#REF!	#REF!	#REF!	#REF!
Diff after	#REF!	#REF!	#REF!	#REF!	#REF!	#REF!	#REF!	#REF!	#REF!	#REF!	#REF!	#REF!	#REF!	#REF!	#REF!	#REF!	#REF!	#REF!	#REF!	#REF!	#REF!	#REF!	#REF!	#REF!	#REF!	#REF!	#REF!	#REF!	#REF!	#REF!	#REF!	#REF!	#REF!	#REF!	#REF!	#REF!	#REF!	#REF!	#REF!	#REF!	#REF!	#REF!	#REF!	#REF!	#REF!	#REF!	#REF!	#REF!	#REF!
Weighted Mean
All years	#REF!	#REF!	#REF!	#REF!	#REF!	#REF!	#REF!	#REF!	#REF!	#REF!	#REF!	#REF!	#REF!	#REF!	#REF!	#REF!	#REF!	#REF!	#REF!	#REF!	#REF!	#REF!	#REF!	#REF!	#REF!	#REF!	#REF!	#REF!	#REF!	#REF!	#REF!	#REF!	#REF!	#REF!	#REF!	#REF!	#REF!	#REF!	#REF!	#REF!	#REF!	#REF!	#REF!	#REF!	#REF!	#REF!	#REF!	#REF!	#REF!
All years before	-95	-93	-100	-75	-95	-82	-55	-100	-95	-90	-64	-95	-97	-54	-95	-97	-98	-52	-67	-52	-89	-100	-71	-95	-98	-69	-92	-95	-98	-97	-40	-15	-90	-87	-100	-92	-63	-99	-70	-98	-28	-92	-41	-95	-71	-65	-83	-95	-54
All years after	-95	-85	-96	-45	-95	-71	-2	-100	-95	-85	-65	-95	-97	-54	-95	-97	-97	-52	-68	-52	-96	-100	-71	-95	-96	-69	-33	-95	-98	-97	-40	-15	-86	-87	-100	-92	-63	-99	-71	-98	-28	-33	-40	-95	-3	-65	-82	-95	-54
Diff before	#REF!	#REF!	#REF!	#REF!	#REF!	#REF!	#REF!	#REF!	#REF!	#REF!	#REF!	#REF!	#REF!	#REF!	#REF!	#REF!	#REF!	#REF!	#REF!	#REF!	#REF!	#REF!	#REF!	#REF!	#REF!	#REF!	#REF!	#REF!	#REF!	#REF!	#REF!	#REF!	#REF!	#REF!	#REF!	#REF!	#REF!	#REF!	#REF!	#REF!	#REF!	#REF!	#REF!	#REF!	#REF!	#REF!	#REF!	#REF!	#REF!
Diff after	#REF!	#REF!	#REF!	#REF!	#REF!	#REF!	#REF!	#REF!	#REF!	#REF!	#REF!	#REF!	#REF!	#REF!	#REF!	#REF!	#REF!	#REF!	#REF!	#REF!	#REF!	#REF!	#REF!	#REF!	#REF!	#REF!	#REF!	#REF!	#REF!	#REF!	#REF!	#REF!	#REF!	#REF!	#REF!	#REF!	#REF!	#REF!	#REF!	#REF!	#REF!	#REF!	#REF!	#REF!	#REF!	#REF!	#REF!	#REF!	#REF!
Number papers	#REF!
Number papers before	120
Number papers after	123
[truncated: 108 more columns]
